# Supplementary material for: The maternal genetic make-up of the Iberian Peninsula between the Neolithic and the Early Bronze Age
Source: Sci Rep. 2017 Nov 15;7:15644. doi: 10.1038/s41598-017-15480-9 (PMC5688114; doi:10.1038/s41598-017-15480-9)
Supplement: Supplementary file 2 — Supplementary Tables S1-16 [file 41598_2017_15480_MOESM2_ESM.xlsx]

## Sheet: 1. studied sites
Table S1. Summary of the sampled archaeological sites. For futher information and references, see Supplementary information, description of the sites.
Site name	Lab name	Country	Province/Autonomy	REGION	Chronological Period	n sampled for aDNA and analysed	Radiocarbon date (95,4% CI)	References
Alto de Rodilla	Rodi	Spain	Castilla y Leon	Central Iberia	Early Neolithic	1	5295-4985 cal BC	Alonso Fernández, C. & Jiménez Echevarría, J., 2015b
Arroyal I	Roy	Spain	Castilla y Leon	Central Iberia	Late Chalcolithic-Bell Beaker	5	2460-2200 cal BC	E. Carmona & Arnaiz (in press)
Balma de Sargantana	BAS	Spain	Catalonia	NE Iberia	Early Chalcolithic	5	3400-2300 cal BC	Soriano L. 2013, 2016
Barranc d'en Rifà	BAR	Spain	Catalonia	NE Iberia	Early Chalcolithic	15	2900-2620 cal BC	this study (2 14C dates), Vilaseca, S., 1973
Bolores	Bol	Portugal	Estremadura	SW Iberia	Esrly Chalcolithic	5	2800-2600 cal BC	Lillios et al. 2015
Cabezo Pardo	Cab	Spain	Alicante	SE Iberia	Early Bronze Age	2	1890-1560 cal BC	López Padilla et al. 2015
Camino de las Yeseras	Yese	Spain	Madrid	Central Iberia	Chalcolithic	14	2840-1740 cal BC	Blasco et al 2007, Rios 2011
Camino del Molino	CMOL	Spain	Murcia	SE Iberia	Early + Late Chalcolithic	18	2960-2780 and 2460-2140 cal BC	Lomba Maurandi et al. 2009
Can Gambús	GAM	Spain	Catalonia	NE Iberia	Early Bronze Age	8	1850-1300/1200 cal BC	Roig and Coll 2007
Cobre las Cruces	Cru	Spain	Andalusia	SW Iberia	Early Bronze Age	4	1950-1690 cal BC	Hunt Ortiz et al. 2008
Concheiro do Cabeco da Arruda	Arru	Portugal	Estremadura	SW Iberia	Mesolithic	2	6090-5210 cal BC	Lubell and Jackes 1988 in van der Schriek et al. 2007
Cova de la Ventosa	Vent	Spain	Catalonia	NE Iberia	Late Chalcolithic	1	No 14C data	Llongueras et al. 1981, Soriano I. 2016
Cova del Barranc del Migdia	Dia	Spain	Alicante	SE Iberia	Late Chalcolithic	7	2620-2250 cal BC	Soler Díaz et al. 2016
Cova del Cantal	Coca	Spain	Alicante	SE Iberia	Chalcolithic-Early Bronze Age	5	2615-2470 cal BC; 1890-1700 cal BC	López Segui et al. 1990-1991
Cova d'en Pardo	Par	Spain	Alicante	SE Iberia	Late Neolithic	8	3850-2850 cal BC	Soler Díaz et al. 2012
El Castillejo	Elca	Spain	Castilla la Mancha	Central Iberia	Middle-Late Neolithic + Chalcolithic	2	No 14C data	Bueno Ramirez et al 1999
El Hundido	Hund	Spain	Castilla y Leon	Central Iberia	Late Chalcolithic	2	2490-2335 cal BC	Alonso Fernandez 2013
El Juncal	Junc	Spain	Madrid	Central Iberia	Early Chalcolithic	14	2835-2467 cal BC	Del Olmo Calvin, A. et al., 2014.
Els Trocs	Troc	Spain	Aragon	NE Iberia	Early + Middle + Late Neolithic	11	5315-5060 cal BC; 4490-4350 cal BC and 3940-3110 cal BC	Rojo Guerra et al. 2013
Es Forat de ses Aritges	Fora	Spain	Menorca	Balearic Islands	Late Bronze Age	5	1400-1000 cal BC	Lull et al. 1999
Fuente Alamo	Fala	Spain	Andalusia	SE Iberia	Early Bronze Age	5	2190-1690 cal BC	Schubart, H., 2012
Fuente Celada	Cel	Spain	Castilla y Leon	Central Iberia	Early Neolithic + Early Chalcolithic	3	5205-4960 cal BC and 2860-2475 cal BC	Alameda et al. 2011
Fuente Pecina 1	Fupe	Spain	Castilla y Leon	Central Iberia	Middle + Late Neolithic	4	4365-3720 cal BC	Delibes and Rojo Guerra 1997
Fuente Pecina 2	Fupe	Spain	Castilla y Leon	Central Iberia	Middle + Late Neolithic	5	4335-4055 cal BC and 4240-3715 cal BC	Delibes and Rojo Guerra 1997
Fuente Pecina 4	Fupe	Spain	Castilla y Leon	Central Iberia	Middle + Late Neolithic	2	No 14C data	Delibes et al. 1993, Delibes and Rojo Guerra 1997
Gruta das Alcobertas	Alco	Portugal	Estremadura	SW Iberia	Middle + Late Neolithic	2	No C14 data	Santos et al. 1971
Gruta de Malgasta	Malga	Portugal	Estremadura	SW Iberia	Chalcolithic? (Late Neolithic-Bronze Age)	2	No C14 data	Careira & Cardoso 1992
Gruta de Nossa Senhora das Lapas	GSL	Portugal	Estremadura	SW Iberia	Early+Middle Neolithic	3	5220-4880 and 4260-3650 cal BC	Oosterbeek 1993, 2003
Gruta do Cadaval	CDV	Portugal	Estremadura	SW Iberia	Middle+Late Neolithic	3	ca. 4340-3350 cal BC	Osterbeek 1994, 2003
Gruta do Carvalhal de Turquel	Turq	Portugal	Estremadura	SW Iberia	Chalcolithic + Bronze Age?	2	No C14 data	Spindler, K. & Ferreira, O. da Veiga., 1974
Gruta do Poco Velho	Pove	Portugal	Estremadura	SW Iberia	Late Neolithic	2	3360-3097 cal BC	Gonçalves, 2008
Gruta dos Ossos	Gro	Portugal	Estremadura	SW Iberia	Late Neolithic + Chalcolithic	5	3635-2060 cal BC	Oosterbeek 1993, Tomé 2006
Hipogeu de Monte Canelas I	Moca	Portugal	Algarve	SW Iberia	Early Chalcolithic	8	3340-2880 cal BC	Silva, AM. 1996; 2012; Neves and Silva, 2010
Hipogeu de Monte Canelas III	MCIII	Portugal	Algarve	SW Iberia	Early Chalcolithic	2	No C14 data	Morán & Parreira 2007
Humanejos	Hume	Spain	Madrid	Central Iberia	Early and Late Chalcolithic	26	2850-2045 cal BC	Flores-Fernández, R, & Garrido-Pena, R., 2014.
Ifri N'ammar o Moussa	Iam	Morocco	Morocco	Marocco	MES/EN/MLN/CHA	1	No C14 data
Illeta dels Banyets	Ban	Spain	Alicante	SE Iberia	Early Bronze Age	7	1950-1550 cal BC	López Padilla, et al. 2006
La Bastida	Ba/Laba	Spain	Murcia	SE Iberia	Early Bronze Age	13	1850-1550 cal BC	Lull et al. 2015
La Huera	Hue	Spain	Andalusia	SW Iberia	Chalcolithic	3	No C14 data	Cruz Aunón Briones and Mejías Gracía 2013
La Mina	Mina	Spain	Castilla y Leon	Central Iberia	Middle + Late Neolithic	13	3890-3660 cal BC	Rojo et al. 2015
La Tarayuela	Tar	Spain	Castilla y Leon	Central Iberia	Middle + Late Neolithic	11	3945-3635 cal BC	Rojo Guerra et al. 2005
Lorca-Castillo de Lorca	Cast	Spain	Murcia	SE Iberia	Early Bronze Age	1	2200-1550 cal BC	Fontenla, S., Gómez Martínez, J. A. & Miras, M., 2004
Lorca-Los Tintes	Tint	Spain	Murcia	SE Iberia	Early Bronze Age	2	2200-1550 cal BC	Martínez & Ponce 2002.
Lorca-Madre Mercedarias	MMI	Spain	Murcia	SE Iberia	Early Bronze Age	3	2200-1550 cal BC	Pujante & Martínez Rodríguez 2010
Lorca-Rincón de Moncada	Rinc	Spain	Murcia	SE Iberia	Early Bronze Age	2	2200-1550 cal BC	Haber Uriarte et al. 2008
Lorca-Zapateria	Zapa	Spain	Murcia	SE Iberia	Early Bronze Age	1	2200-1550 cal BC	Fontenla, S., Gómez Martínez, J. A. & Miras, M., 2004
Miguel Vives 69/73	MIV	Spain	Catalonia	NE Iberia	Early Bronze Age	2	1850-1300/1200 cal BC	Marín Castro 2010-2011
Moita do Sebastião	Seba	Portugal	Estremadura	SW Iberia	Mesolithic	3	6235-5995 cal BC	Lubell et al. 1986 in van der Schriek et al. 2007
Molinos del Papel	MOP	Spain	Murcia	SE Iberia	Late Chalcolithic	3	2250-2050 cal BC	Pujante 1999; Lull et al. 2015
Nuevo IES Valencina ROD 05-32	Cine	Spain	Andalusia	SW Iberia	Chalcolithic	4	No C14 data
Povoado de Alcalar	Alca	Portugal	Algarve	SW Iberia	Chalcolithic	2	No C14 data	Moran and Parreira 2003
Tabayá	Tab	Spain	Alicante	SE Iberia	Early Bronze Age	4	1950-1850 cal BC	Hernández & López 2010
Tholos de Pai Mogo I	Pai	Portugal	Estremadura	SW Iberia	Early Chalcolithic	16	3077-2475 cal BC	Silva, AM. 2002; 2012;
Valdescusa	Vald	Spain	La Rioja	Middle Ebro	Early Bronze Age	5	1780-1610 cal BC	Alonso Fernández, C. & Jiménez Echevarría, J., 2015a
Valencina - Area 9	Guz	Spain	Andalusia	SW Iberia	(Late) Chalcolithic	4	No C14 data	Cruz Aunón and Mejías 2013
Valencina-calle Dinamarca 3-5	Din	Spain	Andalusia	SW Iberia	Chalcolithic	8	No C14 data
Valle de las Higueras	Hig	Spain	Castilia -La Mancha	Central Iberia	Late Chalcolithic	2	ca. 2460-2150 cal BC	Bueno Ramírez et al. 2005
						318
References:
	Alameda Cuenco-Romero MC, Carona Ballestero E, Pascual Blanco S, Martínez Diez G, Diez Pastor C.(2011 ): EI campo de hoyos calcolítico de Fuente Celada (Burgos): datos preliminares y perspectivas.Complutum, 22 (1 ): 47-69.
	Alonso, C. (2015) La tumba colectiva de El Hundido (Monasterio de Rodilla, Burgos) y su ritual funerario durante el Neolítico Final y el Calcolítico. Trabajos de Prehistoria 72(1), pp. 84-104
	Alonso Fernandez C (2013) Las tumbas campaniformes del monumento funerario "EI Hundido" (Monasterio de Rodilla, Burgos). Munibe Antropologia-Arkeologia 64: 1-15.
	Alonso Fernández, C. & Jiménez Echevarría, J., 2015a. La progresión del ‘fenómeno’ Campaniforme durante el Bronce Medio en el entorno del Sistema Ibérico: el poblado de Valdescusa (Hervías, La Rioja, España). Munibe Antropología-Arkeología 66, pp. 147-162.
	Alonso Fernández, C. & Jiménez Echevarría, J., 2015b. El Neolítico en el corredor Alto Ebro-Alto Duero: dos hallazgos funerarios del Neolítico Antiguo y Reciente en Monasterio de Rodilla (Burgos), 5.º Congresso do Neolítico Peninsular, UNIARQ, Lisboa, pp. 540-546.
	Alt KW, Zesch S, Garrido-Pena R, Corina Knipper C, Szécsényi-Nagy A, Roth C, Tejedor-Rodríguez C, Held P, García-Martínez-de-Lagrán Í, Navitainuck D, Arcusa Magallón H, A. Rojo-Guerra M (2015): A community in life and death: the Late Neolithic megalithic tomb at Alto de Reinoso (Burgos, Spain). Plos One in press.
	Blasco C, Delibes G, Baena J, Liesau C, Ríos P (2007) EI Poblado Calcolítico de Camino de las Yeseras (San Fernando de Hernares, Madrid): Un escenario favorable para el estudio de la incidencia companifrome en la interior pensinsula. Trabajos de prehistoria 64(1): 151-163.
	Bueno Ramírez P, Barroso Bermejo R, de Balbín Behrmann R (2005) Ritual campaniforme, ritual colectivo: la Necrópolis de cuevas artificiales del Valle de las Higueras, Huecas, Toledo. Trabajos de Prehistoria 62(2): 67-90
	Bueno Ramírez P, de Balbín Behrmann R, Barroso Bermejo R, Rojas Rodríguez-Malo JM, Villa Gonzalez R, Felix R (1999) Neolítico y Caleolítico en Huecas (Toledo): EI tumulo de Castillejo. Campana de 1998. Trabajos de Prehistoria 56(2): 141-160.
	Careira, J.R. & Cardoso, J.L. 1992, Escavações de Nery Delgado no planalto da Cesareda nas grutas da Lapa Furada e da Malgasta (Peniche): estudo do espólio arqueológico, CO/IIII11 Sen . Geo/. Porlllga/, 1992, t. 78, fase. 2 pp. 145 - 153
	Carmona Ballestero E and Arnaiz Alonso MA (i.p.) Stratigraphic events and ‘Cycles of use’ in the dolmen of Arroyal I. In Rojo Guerra MA and Tejedor-Rodríguez C (eds) Biografías Megalíticas. Proceeddings of XVII World UISPP Congress. In press.
	Cruz-Aunón Briones R, Mejías García JC (2013) Diversidad de practicas funerarias e identidades en el asentamiento de Valencinade la Concepción (Sevilla). In: García Sanjuan L, editor. EI asentamiento prehistórico de Valencina de la Concepción (Sevilla). lnvestigación y tutela en el 150 aniversario del Descubrimiento de La Pastora. Sevilla: Secretariado de Publicaciones, Universidad de Sevilla. pp…
	Del Olmo Calvin, A. et al., 2014. Los enterramientos del yacimiento El Juncal (Getafe, Madrid). Actas de las VIII jornadas de Patrimonio Arqueológico en la Comunidad de Madrid, pp. 515.
	Delibes de Castro G, Rojo Guerra MA, Represa Bermejo JI (1993): Dólmenes de la Lora, Burgos. Guía arqueológica, Junta de Castilla y León, Consejería de Cultura y Turismo, pp. 74-81.
	Delibes G, Rojo Guerra MA (1997) C-14 y secuencia megalítica en La Lora burgalesa: acotaciones a la problematica de las dataciones absolutas referentes a yacimientos dolmenicos. In: Rodriíguez Casal A, editor. O Neolítico Atlantico e as Orixes do Megalitismo. Santiago de Compostela: Xunta de Galicia. pp.391 -414.
	El yacimiento prehistórico de Los Molinos de Papel (Caravaca de la Cruz, Murcia). Intervención arquológica vinculada a las obras de infraestructura del plan parcial SCR2, 1999–2ooo. Mem. Arqu. Región de Murcia 14, 1999, 133–172.
	Flores-Fernández, R, & Garrido-Pena, R., 2014. Campaniforme y conflicto social: evidencias del yacimiento de Humanejos (Parla). In IX Jornadas de Patrimonio Arqueológico en la Comunidad de Madrid (2012, Alcalá de Henares, Madrid, España). Comunidad de Madrid (Dir. Gral. Patrim. Hist.), Sección Arqueología Col. Doctores y Licenciados, pp. 159-167.
	Fontenla, S., Gómez Martínez, J. A. & Miras, M., 2004 Lorca, poblado más extenso y primigenio de la cultura del Argar. Alberca, 2, pp. 39-52.
	García Gazolaz J (2007) Los enterramientos neolíticos del yacimiento de Paternanbidea (Ibero) En MA Hurtado et al. (coords), La tierra te sea leve: arqueología de la muerte en Navarra, Pamplona, Departamento de Cultura y Turismo, Institución Príncipe de Viana, pp 59-65
	Gonçalves, V. S., 2008. As Ocupações Pré-Históricas das Furnas do Poço Velho (Cascais), Colecção Cascais Tempos Antigos 3.
	Haak W, Lazaridis I, Patterson N, Rohland N, Mallick S, et al. (2015) Massive migration from the steppe was a source for Indo-European languages in Europe. Nature. doi:10.1038/nature14317
	Haber Uriarte M, García Ruíz M, Ramos Martínez F (2008) Rincón de Moncada (Lorca, Murcia). Ejemplo de evolución de rituales funerarios en un mismo espacio.I Actas de las jornadas de Antropología física y forense: 57-65.
	Hernández Pérez, M. S. & López Padilla, J. A., 2010. La muerte en el Argar alicantino. El Tabaià como paradigma. In A. Pérez Fernández & B. Soler Mayor, coord. Restos de vida. Restos de muerte. La muerte en la Prehistoria Museu de Prehistòria de València, pp. 221-228.
	Hervella M, Izagirre N, Alonso S, Fregel R, Alonso A, Cabrera VM, De la Rúa C (2012) Ancient DNA from Hunter-Gatherer and Farmer Groups from Northern Spain Supports a Random Dispersion Model for the Neolithic Expansion into Europe. PLoS ONE 7(7)
	Hunt Ortiz MA, Vázquez Paz J, García Rivero D, Pecero Espín JC (2008) Dataciones radiocarbónicas de las necrópolis de la Edad del Bronce SE-K, SE-B y Jardf n de Ala (Termines municipales de Salteras y Gerena, Sevilla). In: Rovira Llorens S, Garcfa-Heras M, Gener Moret M, Montero Ruiz 1, editors. Actas del VII Congreso lnternacional de Arqueometrfa. Madrid: CSIC: pp. 226-234.
	Jimenez J and Alonso C. EI Neolítico en el Corredor Alto Ebro-Alto Duero: dos hallazgos funerarios del Neolítico Antiguo y Reciente en Monasterio de Rodilla (Burgos). In: 5° Congresso do Neolítico Peninsular, Lisboa (7-9 Abril 2011 ). Universidade de Lisboa. in press.
	Lillios, K.T., Mack, J., Waterman, A.J., Artz, J.A, and Nilsson-Stutz, L. (2015) In Praise of Small Things: Excavations at the Late Neolithic-Early Bronze Age Burial of Bolores (Torres Vedras), Portugal. British Archaeological Reports, International Series. Oxford.
	Llongueras PM, Campillo PFD, Martín A (1981) Enterrament de companifrome a la Cova de la Ventosa (Pierra, Anoia). Empuries: revista de món classic i antiguitat tardana 43: 97-111.
	Lomba Maurandi J, Lopez Martfnez M, Ramos Martínez F, Aviles Fernandez A (2009) EI enterramiento multiple, calcolítico, de Camino del Molino (Caravaca, Murcia). Metodología y primeros resultados de un yacimiento excepcional. Trabajos de Prehistoria 66(2): 143-159.
	López Padilla, J. A., Belmonte Mas, D., de Miguel Ibáñez, M. P., 2006. Los enterramientos de la Illeta dels Banyets de El Campello. Prácticas funerarias en la frontera oriental de El Argar. In J. A. Soler Díaz, ed. La ocupación prehistórica de la Illeta dels Banyets (El Campello, Alicante) MARQ, Serie Mayor, 5 Diputación de Alicante, pp. 119-171.
	López Padilla, J. A., Ximénez de Embún Sánchez, M. T., Gómez González, S., Romero Rameta, A. (2015) El registro funerario de Cabezo Pardo (San Isidro/ Granja de Rocamora, Alicante) MARQ. Arqueología y Museo 06: 123-145
	López Seguí EJ, García Bebía M, Ortega Perez JR (1990-1991) La cova de Cantal (Biar, Alicante). Lucentum IX-X, Anales de la Universidad de Alicante. Prehistoria, Arqueología e Historia Antigua: 25-49.
	Lubell D, Jackes M (1988) Portuguese Mesolithic-Neolithic subsistence and settlement. Rivista di Antropologia (Roma), Supplemente 66: 231-248.
	Lubell D, Jackes M, Schwarcz H, Meiklejohn C (1986) New radiocarbon dates for Moita do Sebastiäo. Arqueologia 14: 34- 36.
	Lull V, Micó R, Rihuete C, Risch R (1999) Cova des Cárritx y la Cova des Mussol. Ideología y sociedad en la prehistoria de Menorca. Menorca: Fundació Rubió Tudurí. 699 p.
	Lull V, Micó R, Rihuete-Herrada C, Risch R (2010) Metal and social relations of production in the 3rd and 2nd millennia BCE in the southeast of the lberian Peninsula. Trabajos de prehistoria 67: 323-47.
	Marin Castro D (2010-2011) Las communidades prehistoricas del noreste de la Península lberica (c. 2350-950 cal ANE). lmplicaciones sociales y económicas a partir del analysis funcional de los utiles liticos de origen siliceo. Universitat Autonomade Barcelona. 60p.
	Marin JM; López Padilla JA, de Miguel lbanez MP (2008) Un excepcional ajuar eburneo de los inicios de la Edad del Bronce en Los Molinos de Papel Cruz, Murcia. In: Schuhmacher TX, López Padilla JA, editors. Carvaca de la Marfil y elefantes en la Peninsula lberica y el Mediterraneo occidental. Internationalen Tagung, Alicante 2008. Akten der lberia Archaeologica. in press.
	Martínez, A. & Ponce, J., 2002. Segunda intervención arqueológica en la Plaza de Juan Moreno, nº 8, confluencia con calle los Tintes, Lorca. Memorias de Arqueología 10, pp. 150-160.
	Moran E, Parreira R (2003) O povoado calcolítico de Alcalar (Portimäo) na paisagem cultural do alvor do III milenio antes da nossa era. In: Jorge SO, editor. Recintos murados da prehistória recente. Tecnicas construtivas e organizagao do espago, conservagao, estauro e valorizagao patrimonial de arquitecturas pre-históricas : Mesa-redonda lnternacional realizada na Facultade de letras da Universid…
	Morán, E. & Parreira, R., 2007. Alcalar. Monumentos Megalíticos, Roteiros da Arqueologia Portuguesa 10, Lisboa.
	Neves AJ, Silva AM (2010) L'hypogee funeraire de Monte Canelas 1: revision des donnes et potentiel informatif. Antropo 22: 11-18.
	Oosterbeek L (1993) Nossa Senhora de las Lapas: Excavation of prehistoric cave burials in central Portugal. Papers from the Institute of Archaeology 4: 49-62.
	Oosterbeek L (1994) Echoes from the East: the western network. An insight to unequal and combined development, 7000-2000 BC. phD Thesis. London University College. 732p.
	Oosterbeek L (2003) Megaliths in Portugal: the western network revisited. In Burenhult G, editor. Stones and Bones. Formal disposal of the dead in Atlantic Europe during the Mesolithic-Neolithic interface 6000-3000 B.C. BAR international Series 1201. Oxford: Archaeopress. pp. 27-37.
	Pujante, A., & Martínez Rodríguez, A., 2010. Los enterramientos argáricos de la excavación arqueológica en el convento de Madres Mercedarias de Lorca (Murcia). Alberca, 8, pp. 7-40.
	Ríos, P. (2011) Nuevas fechas para el Calcolítico de la región de Madrid. Aproximación cronocultural a los primeros poblados estables. En: Blasco, C. Liesau, C. y Ríos, P. (Ed.): Yacimientos calcolíticos con Campaniforme de la región de Madrid: Nuevos estudios. Patrimonio Arqueológico de Madrid, 6: 73-86.
	Roig J, Coll JM (2007) EI paratge arqueologic de Can Gambus 1 (Sabadell, Valles Occidental). Tribuna d'Arqueologia 2006-2007: 85-109.
	Rojo Guera MA, Garrido Pena R (2012) From pits to megaliths: Neolithic burials in the interior of lberia. In: Gibaja JF, Carvalho AF, Chambon P, editors. Funerary Practices in the lberian Peninsula from the Mesolithic to the Chalcolithic. BAR international series. Oxford: Archaeopress. pp.21 -28.
	Rojo Guerra MA, Garrido Pena R, García-Martínez de Lagrán (2010) Tombs for the dead, monuments to the eternity: the deliberate destruction of megalithic graves by fire in the interior highlands of Iberia (Soria province, Spain). Oxford Journal of Archaeology, 29(3): 253-275.
	Rojo Guerra MA, Kunst M, Garrido Pena R, García Martinez de Lagrán I, Morán G (2005) Un desafío a la eternidad: tumbas monumentales del Valle de Ambrona. Junta de Castilla y León: Conserjería de Cultura y Turismo, Arqueología en Castilla y León, 14
	Rojo Guerra MA, Tejedor Rodríguez C, Garrido Pena R, García Martínez de Lagrán I (in press) "From the tomb to a Monument: the exceptional process of transformation of the megalithic grave of La Mina (Alcubilla de las Peñas, Soria)". In Rojo, M; Scarre, Ch. y Tejedor, C. (coords.): Megalithic biographies: cycles of use and closure session. Burgos: XVII UISPP Congress (1-7 septiembre 2014). Oral co…
	Rojo Guerra, M. A., et al., (2015) El tiempo y los ritos de los antepasados. La Mina y el Alto del Reinoso, novedades sobre el megalitismo en la cuenca del Duero, 2015. ARPI Arqueología y Prehistoria del Interior Peninsular. Vol 03-2015.
	Rojo M, Royo JI, Garrido R, García I.; Tejedor C, Arcusa H, García Gazolaz J, Sesma J; Beguiristain MA (2012). Los caminos del neolítico: Un proyecto de investigación en el valle del Ebro. Actes. Xarxes al Neolitic. Congrés Internacional. Rubricatum 5. Revista Del Museu de Gavá. Barcelona, pp. 43-50.
	Rojo MA, Arcusa H, Peña L, Royo JI, Tejedor C, García I, Garrido R, Moreno M, Pimienta C, Mazzuco N, Gibaja JF, Pérez G, Jiménez I, Iriarte E, ALT KW (2014). Los primeros pastores trashumantes de al Alta Ribagorza”. En: I. Clemente; E. Gassiot; Rey, J. (eds.): Sobrarbe antes de Sobrarbe. Pinceladas de historia de los Pirineos.Centro de Estudios de Sobrarbe. Comarca de Sobrarbe. Pp. 127-151.
	Rojo MA, PeñaL, Royo JI, Tejedor C, García I, Arcusa H, Garrido R, Moreno M, Mazzuco N, Gibaja JF, Ortega D, Kromer B, ALT KW (2013) Pastores trashumantes del neolítico antiguo en un entorno de alta montaña: Secuencia crono-cultural de la cova de Els Trocs (San Feliú de Veri, Huesca). BSSS arqueología LXXIX. Boletín del Seminario de Estudios de Arte y Arqueología.Universidad de Valladolid, pp. 9-…
	Santos, M. C., Zbyszewski, G. & Ferreira, O., 1971. A gruta pré-histórica das Alcobertas. 2.º Congresso Nacional de Arqueologia (Coimbra, 1970). Actas. Coimbra: Junta Nacional da Educação, 1, p. 97-106.
	Schubart, H., 2012. Die Gräber von Fuente Álamo. Ein Beitrag zu den Grabriten und zur Chronologie der El Argar-Kultur. Madrider Beiträge 32, Deutsches Archäologisches Institut Madrid-Reichert, Wiesbaden.
	Schuhmacher TX (2011) Elfenbein des Chalkolithikums und der Frühen Bronzezeit auf der Iberischen Halbinsel. Ergebnisse eines interdisziplinären Forschungsprojekts. In: Banerjee A, Eckmann C, editors. Elflenbein und Archäologie. lncentivs-Tagungsbeiträge 2004 - 2007 = lvory and archaeology. Mainz: Verl. des Römisch-Germanischen Zentralmuseums XI. pp.91 - 122.
	Sesma J(2007) Enterramientos en el poblado neolítico de Los Cascajos (Los Arcos), En MA Hurtado et al. (coords), La tierra te sea leve: arqueología de la muerte en Navarra, Pamplona, Departamento de Cultura y Turismo, Institución Príncipe de Viana, pp 52-58
	Silva, A.M., 1996. O Hipogeu de Monte Canelas I. Trabalho de Síntese. Provas de Aptidão Pedagógica e Capacidade Científica. Coimbra, University of Coimbra.
	Silva, A.M., 2002. Antropologia Funerária e Paleobiologia das Populações Portuguesas (litorais) do Neolítico Final/Calcolítico. Unplublished PhD thesis. Coimbra.University of Coimbra.
	Silva, A.M. 2012. Antropologia Funerária e Paleobiologia das Populações Portuguesas (litorais) do Neolítico Final. Fundação Calouste Gulbenkian, Lisboa.
	Soler Díaz JA, Perez Jimenez R, Beimonte Mas D (2006) Arquitecturas del agua en una punta el mar. A porpósito de las estructuras de la Edad de Bronce que se identifican en la llleta dels Banyets, EI Campello, Alicante. In: Soler Díaz JA, editor. La Ocupación prehistórica de la llleta dels Banyets. EI Campello, Alicante. Alicante: MARQ. pp.67-118.
	Soler Díaz, J.A. & Roca de Togores Muñoz, C., 2012. Ritual funerario en la Cova d’En Pardo ca. 3.350-2.850 CAL ANE: espacialidad, cronología y territorio cultural. In J.A. Soler Díaz, Coord. Cova d’en Pardo. Arqueología en la Memoria. Excavaciones de M. Tarradell, V. Pascual y E. Llobregat (1961-1965), catálogo de materiales del Museo de Alcoy y estudios a partir de las campañas del MARQ (1993-20…
	Soler Díaz, J,A., Roca de Togores Muñoz, C., Esquembre Beviá, M.A., Gómez Pérez, O., Boronat Soler, J.D., Benito Iborra, M., Ferrer García, C. & Bolufer Marqués, J., 2016. Progresos en la investigación del fenómeno de inhumación múltiple en la Marina Alta (Alicante). A propósito de los trabajos desarrollados en la Cova del Randero de Pedreguer y en la Cova del Barranc del Migdia de Xàbia. Del neo…
	Soriano, I. 2013. Metalurgia y sociedad en el nordeste de la Península Ibérica (finales del IV-II milenio cal ANE). Oxford, Archaeopress, British Archaeological Reports International Series, 2502.
	Soriano, I. 2016. Les pràctiques funeràries durant el Calcolític i Bronze Antic i Mig. In J. Bosch, M. Borrell, ed. La fi és el Principi. Pràctiques funeràries a la Catalunya prehistòria. Catàleg de l'exposició. Museu d'Arqueologia de Catalunya, pp. 77-97.
	Spindler, K. & Gallay, G., 1972. Die Tholos von Pai Mogo / Portugal. Madrider Mitteilungen 13, pp. 38-108.
	Spindler, K. & Ferreira, O. da Veiga., 1974. Das vorgeschichtliche fundmaterial aus der Gruta do Carvalhal/Portugal. Madrider Mitteilungen. Heidelberg. 15, p. 28-76
	Tomé T (2006) Reflexos da Vida na Morte: Paleobiologia das populacoes do Neolítico Final/Calcolltico do Vale do Nabäo - Gruta dos Ossos. Master thesis. Universidade de Trasos Montes e Alto Douro. 96p.
	van der Schriek T, Passmore DG, Stevenson AC, Rolao J (2007) The palaeogeography of Mesolithic settlement-subsistence and shell midden formation in the Muge valley, Lower Tagus Basin, Portugal. The Holocene 17(3): 369-385.
	Vidal Encinas JM, Fernandez Rodríguez G, Prada Marcos ME, Fuentes Prieto MN (2008). Los Hombres mesolíticos de La Braña - Arintero (Valdeluguero, León): Un hallazgo funerario excepcional en la vertiente meridional de la Cordillera Cantábrica, Férvedes 5, pp 153-164.
	Vilaseca, S. (1973) Reus y su entorno en la Prehistoria (2 vol.). Asociación de Estudios Reusenses: 48-49. Ediciones Rosa de Reus, Reus.

## Sheet: 2. sample data
Table S2. Sample specific data. Chronological abbreviations: HG-hunter-gatherers, BA-Bronze Age, EBA-Early Bronze Age, LBA-Late Bronze Age, EN-Early Neolithic, CHA-Chalcolithic, ECHA-Early Chalcolithic, LCHA-Late Chalcolithic, MN-Middle Neolithic, LN-Late Neolithic, MLN-Middle and Late Neolithic.			Investigated samples (numbers designate teeth according to FDI World Dental Federation)
Site	Archaeological code of the human remains	aDNA lab name	A sample	B sample	C sample	Chronology:	Archaeogenetic data also reported in:
Alto de Rodilla	E2*	Rodi1	36	46	85	EN
Arroyal I	UE 25 skull 1	Roy1	26	27		LCHA
Arroyal I	UE 25 Mandibula 1	Roy2	36	38		LCHA?
Arroyal I	UE 25 skull 2	Roy3	27	28		LCHA
Arroyal I	UE 19 inhumation 1	Roy4	molar (M6)	molar (M8)		LCHA
Arroyal I	UE 25 inhumation 2	Roy5	26	27		LCHA
Balma de Sargantana	BS-C3-1154	BAS3	48	46		CHA
Balma de Sargantana	BS-E4-240	BAS4	47	38		CHA
Balma de Sargantana	BS-D3,2e 159	BAS5	46	47		CHA
Balma de Sargantana	BS-D4-45	BAS6	46	48		CHA
Balma de Sargantana	BS-D3-2c-128	BAS7	36	47		CHA
Barranc d´en Rifá	BR14	BAR1	46	37		ECHA
Barranc d´en Rifá	BR17	BAR2	36	37		ECHA
Barranc d´en Rifá	BRG	BAR3	37	47		ECHA
Barranc d´en Rifá	BRH	BAR4	37	38		ECHA
Barranc d´en Rifá	BRI/L	BAR5	46	37		ECHA
Barranc d´en Rifá	BRG	BAR6	35	34		ECHA
Barranc d´en Rifá	BRM	BAR7	47	45		ECHA
Barranc d´en Rifá	BR10	BAR8	36	47		ECHA
Barranc d´en Rifá	BR19	BAR9	43	36		ECHA
Barranc d´en Rifá	BR-CRO1	BAR10	36	37		ECHA
Barranc d´en Rifá	BR-CRO2	BAR11	36	37		ECHA
Barranc d´en Rifá	BR4	BAR12	37	48		ECHA
Barranc d´en Rifá	BR20	BAR13	36	46		ECHA
Barranc d´en Rifá	BRC	BAR14	36	38		ECHA
Barranc d´en Rifá	BRB	BAR15	38	37		ECHA
Bolores	Adolescent 1 11S 4 720	Bol1	15	26?		ECHA-CHA
Bolores	Adult 1 11S 1 114	Bol2	37	38		ECHA-CHA
Bolores	Adult 4 2 1 14	Bol3	48	46		ECHA-CHA
Bolores	Adolescent 2 11S 5 676	Bol4	46	47		ECHA-CHA
Bolores	Adult 2 11B 4 663	Bol5	46	47		ECHA-CHA
Cabezo Pardo	grave 1 (2007) bone 10	Cab1	bone	bone		EBA
Cabezo Pardo	grave 1 (2007) bone 54	Cab2	36	47		EBA
Camino de las Yeseras	Area 35 El 03	Yese1	38	38	35	LCHA
Camino de las Yeseras	Area 10 Ue 03 El 01 Ind 2	Yese2	37	38	44	LCHA
Camino de las Yeseras	Area 10 Ue 05 El 07 Ind 1	Yese3	46	48	34	LCHA
Camino de las Yeseras	Area 10 El 01 Ind 1	Yese4	47	48	PM	LCHA
Camino de las Yeseras	Area 35 El 02	Yese5	36	37		LCHA
Camino de las Yeseras	Area 85 El02 Ind 2	Yese6	37	38	74	LCHA
Camino de las Yeseras	Area 10 Ue 05 El 07 Ind 8	Yese7	36	37	35	LCHA
Camino de las Yeseras	Area 10 El 07 Ind 7	Yese8	46	molar	15	CHA
Camino de las Yeseras	Area 85 El02 Ind5	Yese9	37	34	84	LCHA
Camino de las Yeseras	Area 10 UE05 E07 Ind3	Yese10	36	75	37	CHA
Camino de las Yeseras	Area 85 El02 Ind1	Yese11	37	27		CHA
Camino de las Yeseras	Area 31 UE09	Yese12	13	14		LCHA
Camino de las Yeseras	Area 10 UE05 El7 Ind 4	Yese13	75	85		CHA
Camino de las Yeseras	Area 85 El2 Ind3	Yese14	36	38		LCHA
Camino del Molino	CMOL 6	CMOL6	37	48	47	LCHA
Camino del Molino	CMOL 12	CMOL12	46	38	47	LCHA
Camino del Molino	CMOL 16	CMOL16	46	37	36	LCHA
Camino del Molino	CMOL 44	CMOL44	36	38	37	CHA
Camino del Molino	CMOL 71	CMOL71	46	37	36	CHA
Camino del Molino	CMOL 79	CMOL79	46	38	37	LCHA
Camino del Molino	CMOL 104	CMOL104	36	37	48	CHA
Camino del Molino	CMOL 105	CMOL105	36	38	45	ECLA
Camino del Molino	CMOL 119	CMOL119	47	48	38	CHA
Camino del Molino	CMOL 122	CMOL122	36	37		CHA
Camino del Molino	CMOL 123	CMOL123	46	37	47	ECHA
Camino del Molino	CMOL 138	CMOL138	36	37	44	CHA
Camino del Molino	CMOL 139	CMOL139	47	33		CHA
Camino del Molino	CMOL 140	CMOL140	36	38	37	CHA
Camino del Molino	CMOL 151	CMOL151	36	38	37	CHA
Camino del Molino	CMOl 154	CMOL154	37	37	46	CHA
Camino del Molino	CMOl 164	CMOL164	47	28	38	CHA
Camino del Molino	CMOl 165	CMOL165	36	37	35	CHA
Can Gambús	1074	GAM1	17	28	27	BA
Can Gambús	1075	GAM2	36	37	34	BA
Can Gambús	1076	GAM3	37	38	33	BA
Can Gambús	E-172 UE-650 Ind 1	GAM4	47	46		BA
Can Gambús	E-172 Ue-448	GAM5	36	47	46	BA
Can Gambús	E-172 UE-655 Ind 6	GAM6	46	48	45	BA
Can Gambús	E-172 UE-650	GAM7	17	28		BA
Can Gambús	E-349 UE- 1056 Coord. 76	GAM8	46	37	17	BA
Cobre las Cruces (SE-K)	T17	Cru1	16	17	15	BA
Cobre las Cruces (SE-K)	T12	Cru2	36	37		BA
Cobre las Cruces (SE-K)	T23b	Cru3	molar	molar		BA
Cobre las Cruces (SE-K)	T23a	Cru4	46	44	45	BA
Concheiro do Cabeςo da Arruda	XIII (113)	Arru1	36	37		MES
Concheiro do Cabeςo da Arruda	42	Arru2	46	47		MES
Cova d´en Pardo	ENP´98 6.6 D III (48)	Par1	36	37		LN
Cova d´en Pardo	ENP´97 5.6 A IIb(79)	Par2	37	36	46	LN
Cova d´en Pardo	ENP ´98 6.6 D IIb(15) /5.6A IIb	Par3	37	36		LN
Cova d´en Pardo	ENP´ 99 5.4 DIII (17)	Par4	47	48	47	LN
Cova d´en Pardo	Enp´94 4.5 BII (49)/ ENP´94 5.4 BIII	Par5	46	36		LN
Cova d´en Pardo	ENP´03 7.5A III	Par6	femur	femur		LN
Cova d´en Pardo	ENP ´95 7.5 AIII (25)	Par7	bone	bone		LN
Cova d´en Pardo	ENP ´97 5.5 CIII (19)	Par8	humerus	humerus		LN
Cova de la Ventosa		Vent1	36			LCHA
Cova del Barranc del Migdia	CBMX10 Ue46 (41)	Dia 1	26	27		CHA
Cova del Barranc del Migdia	CBMX10 Ue46- bone 29	Dia 2	bone	bone		CHA
Cova del Barranc del Migdia	CBMX10 UE26 (56)	Dia 3	molar	molar		CHA
Cova del Barranc del Migdia	CBMX10 Ue34 bone 49	Dia 4	bone	bone		CHA
Cova del Barranc del Migdia	CBMX10 Ue34 bone 75	Dia 5	bone	bone		CHA
Cova del Barranc del Migdia	CBMX10 Ue50 bone 13	Dia 6	femur	femur		CHA
Cova del Barranc del Migdia	CBMX10 Ue50 bone 18	Dia 7	fibula?	fibula?		CHA
Cova del Cantal	CC ´90 Caja 3 No 2	Coca1	bone	bone		CHA
Cova del Cantal	CC ´90 Caja 3 No 20c	Coca2	femur	bone		CHA
Cova del Cantal	CC´90 Caja 4 No 2	Coca3	femur	bone		LCHA-EBA
Cova del Cantal	CC´90 Caja 4 No 55	Coca4	femur	bone		CHA
Cova del Cantal	CC´90 Caja 3 No 16	Coca5	femur	bone		CHA
El Castillejo	Corte Este Nivel III Ind. 2	Elca1	tooth	tooth	tooth	MLN
El Castillejo	1b2 nivel I Ind. 13	Elca2	tooth	tooth	tooth	MLN
El Hundido	UE 750	Hund1	38	43	35	LCHA
El Hundido	UE 450*	Hund2	48	38	47	LCHA
El Juncal	UE 03 Est 93 Ind 6	Junc1	16	18	17	CHA
El Juncal	UE 03 Est 93 Ind 5	Junc2	18	13	15	CHA
El Juncal	UE 01 Est 199 Ind 2	Junc3	36	38	37	CHA
El Juncal	UE 03 Est 93 Ind 9	Junc4	37	36	33	CHA
El Juncal	UE 03 Est 93 Ind 4	Junc5	36	38	37	CHA
El Juncal	UE 01 Est 93 Ind 1	Junc6	36	38	37	CHA
El Juncal	UE 03 Est 93 Ind 8	Junc7	36	46		CHA
El Juncal	UE 01 Est 199 Ind 4	Junc8	46	47	45	CHA
El Juncal	UE 01 Est 199 Ind 1	Junc9	36	38	33	CHA
El Juncal	UE 03 Est 93 Ind 3	Junc10	33	34	32	CHA
El Juncal	UE 03 Est 93 Ind 11	Junc11	16	18	17	CHA
El Juncal	UE 01 Est 199 Ind 5	Junc12	36?	37?		CHA
El Juncal	UE 03 Est 93 Ind 7	Junc13	16	26	65	CHA
El Juncal	UE 01 Est 199 Ind 3	Junc14	36	37	32	CHA
Els Trocs	UE:63 C:558 S:6 No Inv: 1623	Troc1	65	64		EN	Haak et al. 2015
Els Trocs	UE 69C: 589 S:7 No Inv: 14227	Troc2	46	47		MN
Els Trocs	UE 16 C: 560 S: 7 No Inv: 14296	Troc3	47	48		EN	Haak et al. 2015
Els Trocs	UE 85 C: 557 S: 9 No Inv: 14402	Troc4	64	65		EN	Haak et al. 2015
Els Trocs	UE:99 C: 558 S:5 No Inv:22743	Troc5	36	37		EN	Haak et al. 2015
Els Trocs	UE:01 C: 650 S:1 No Inv: 22404	Troc6	36	37		MN
Els Trocs	UE:98 C:617 S3 No Inv: 22658	Troc7	65	64		EN	Haak et al. 2015
Els Trocs	UE:6 2009:13	Troc8	16	13		LN
Els Trocs	UE 20 C:587 S:9 No Inv:22481	Troc10	24	25		EN
Els Trocs	UE 38 C:559 S:8 No Inv:14150-2009:15	Troc12	17	13		MN
Els Trocs	UE 105 C:619 S:8 No Inv:23017-23018	Troc13	85	84		EN
Es Forat de ses Aritges	FA 32-3592	Fora1	36	38	37	LBA
Es Forat de ses Aritges	FA 47-8890	Fora2	36	38	37	LBA
Es Forat de ses Aritges	FA 47-12159	Fora3	36	38	37	LBA
Es Forat de ses Aritges	FA 49-9819	Fora4	36	47	46	LBA
Es Forat de ses Aritges	FA 42-6094	Fora5	46	47	36	LBA
Fuente Álamo	75	Fala1	46	48	47	EBA
Fuente Álamo	75a	Fala2	46	47	33	EBA
Fuente Álamo	93	Fala3	13	23	43	EBA
Fuente Álamo	111	Fala4	47	46	45	EBA
Fuente Álamo	112	Fala5	28	26	24	EBA
Fuente Celada	UE 53 Pit 5 Ind 3	Cel1	molar	molar	molar	ECHA
Fuente Celada	UE 193 Pit 19 Ind 4	Cel2	46	47	43	ECHA
Fuente Celada	UE 622 Pit 62 Ind 5	Cel3	45	tooth	tooth	EN
Fuente Pecina 1	Quadr NE	Fupe6	36	35		MLN
Fuente Pecina 1	Quadr Central 50x50	Fupe7	45	33	44	MLN
Fuente Pecina 1	Quadr. SE 2x2	Fupe8	36	37	35	MLN
Fuente Pecina 1	Quadr S 1x1	Fupe9	37	35		MLN
Fuente Pecina 2	FP2-M2	Fupe1	46	33	34	MLN
Fuente Pecina 2	FP2-M5	Fupe2	46	45		MLN
Fuente Pecina 2	FP2-M1	Fupe3	46	47	85	MLN
Fuente Pecina 2	FP2-M5	Fupe4	molar	premolar	premolar	MLN
Fuente Pecina 2	FP2-M7	Fupe5	36	37		MLN
Fuente Pecina 4	no name (disarticulated human bones )	Fupe10	26	28	27	MLN
Fuente Pecina 4	no name (disarticulated human bones)	Fupe11	26	27		MLN
Gruta das Alcobertas	221127	Alco1	36	35	38	MLN
Gruta das Alcobertas	221132	Alco2	46	45	35	MLN
Gruta de Malgasta	1	Malga1	37	38		CHA?
Gruta de Malgasta	2	Malga2	36	38		CHA?
Gruta de Nossa Senhora das Lapas	GSL Q-Ind	GSL1	16	18		EN-MLN
Gruta de Nossa Senhora das Lapas	GSL P25 S-C47	GSL2	15	14		EN-MLN
Gruta de Nossa Senhora das Lapas	GSL LSS-C15	GSL3	16	17		EN-MLN
Gruta do Cadaval	CDV SUP S-C39	CDV1	47	45		MLN
Gruta do Cadaval	CDV F30 S-C39	CDV2	85	84		MLN
Gruta do Cadaval	CDV H3 111	CDV3	46			MLN
Gruta do Carvalhal de Turquel		Turq1	46	47		CHA/BA
Gruta do Carvalhal de Turquel		Turq2	46	47		CHA/BA
Gruta do Poςo Velho	223.1912	Pove1	37	38	47	LN
Gruta do Poςo Velho	223.1921	Pove2	47	48	45	LN
Gruta dos Ossos	GRO 8 VI 46	Gro1	46	37	48	LN/CHA
Gruta dos Ossos	GRO 9 VII 107	Gro2	38	48	35	LN/CHA
Gruta dos Ossos	GRO 9 VI 44 + 195	Gro3	36	33	44	LN/CHA
Gruta dos Ossos	GRO 9VI 10	Gro4	36	32	45	LN/CHA
Gruta dos Ossos	GRO LGG S-C 27	Gro5	47	48	46	LN/CHA
Humanejos	UE 443	Hume1	46	47	45	ECHA
Humanejos	UE 1461.87	Hume2	26	27	25	ECHA
Humanejos	UE 1461.54	Hume3	26	25	24	ECHA
Humanejos	UE 1461.43	Hume4	26	28	25	ECHA
Humanejos	UE 455.2	Hume5	36	38	46	LCHA
Humanejos	1762	Hume6	36	75	incisivus
Humanejos	19413	Hume7	46	48	36
Humanejos	UE 1461.76	Hume8	26	27	16	ECHA
Humanejos	UE 455.7	Hume9	27?	28?	PM
Humanejos	UE 455.2	Hume10	46	45	43	LCHA
Humanejos	UE 455.9	Hume11	26	27		LCHA
Humanejos	UE 1853.4	Hume12	36	38	37	LCHA
Humanejos	395	Hume13	36	85	46
Humanejos	UE 1853.6	Hume14	46	48	47	LCHA
Humanejos	UE 2014.1	Hume15	23	21	25	LCHA
Humanejos	392	Hume16	16	17	27
Humanejos	187	Hume17	26	34	molar
Humanejos	UE 2014.42	Hume18	46	43	44	LCHA
Humanejos	UE 1461.2 Ind 1	Hume19	36	37	46	ECHA
Humanejos	1938	Hume20	46	15	15
Humanejos	UE 1964	Hume21	46	45	45	LCHA
Humanejos	184302	Hume22	46?	47?	premolar
Humanejos	18162	Hume23	46	44	43
Humanejos	UE 1750.2	Hume24	46	45	44	BA
Humanejos	UE 278.4	Hume25	46	47	26	CHA
Humanejos	17225	Hume26	molar	molar	molar
Hipogeu de Monte Canelas I	MCI 145.48	Moca1	36	47	46	ECHA
Hipogeu de Monte Canelas I	MCI 225.42	Moca2	46	47	37	ECHA
Hipogeu de Monte Canelas I	MCI 145.88	Moca3	46	47	38	ECHA
Hipogeu de Monte Canelas I	MCI 225.1	Moca4	36	37	46	ECHA
Hipogeu de Monte Canelas I	MCI 218.19 + 335.11	Moca5	36	37	46	ECHA
Hipogeu de Monte Canelas I	MCI 419.126	Moca6	36	37		ECHA
Hipogeu de Monte Canelas I	MCI 384.45	Moca7	36	38	37	ECHA
Hipogeu de Monte Canelas I	MCI 218.21	Moca8	36	37	46	ECHA
Hipogeu de Monte Canelas III	172.25	MCIII1	36	35		ECHA
Hipogeu de Monte Canelas III	172.54	MCIII2	26	27		ECHA
Ifri N´ammar o Moussa	Ind 6	Iam1	molar			MES/EN/MLN/CHA
Illeta dels Banyets	grave I -439 (Caja 38)	Ban1	bone	bone		EBA
Illeta dels Banyets	grave I -449 (Caja 39)	Ban2	27	25		EBA
Illeta dels Banyets	grave II- 40 (Caja 45)	Ban3	bone	bone		EBA
Illeta dels Banyets	grave II- 48 (Caja 46)	Ban4	femur	tibia		EBA
Illeta dels Banyets	grave IV -1978 (Caja 209)	Ban5	bone	bone		EBA
Illeta dels Banyets	grave IV - 1977 (Caja 213)	Ban6	femur	bone		EBA
Illeta dels Banyets	grave V - 1966 (Caja 214)	Ban7	femur	femur		EBA
La Bastida	Ba 6-1	Ba6-1	48	22	46	EBA
La Bastida	Ba12-1	Ba12-1	44	32		EBA
La Bastida	Ba12-2	Ba12-2	36	31	16	EBA
La Bastida	Ba 16-1	Ba16-1	molar	premolar	molar	EBA
La Bastida	Ba 16-2	Ba16-2	37	31		EBA
La Bastida	Ba 18-1	Ba18-1	47	35	15	EBA
La Bastida	Ba 18-2	Ba18-2	46	47	M2	EBA
La Bastida	Ba 33	Ba33	46	47	24	EBA
La Bastida	Ba 14085	LaBa1	37	38	35	EBA
La Bastida	Bamam 6	LaBa2	tooth	tooth	46	EBA
La Bastida	Bamam 10	LaBa3	46	36		EBA
La Bastida	Bamam 9	LaBa4	16	27	25	EBA
La Bastida	Bamam 8	LaBa5	26	28	27	EBA
La Huera	UE 2229,188	Hue1	46	47	45	CHA
La Huera	UE 2229, 48	Hue2	36	37	35	CHA
La Huera	UE 2229,160	Hue3	36	38		CHA
La Mina	Sample 1 skull 3	Mina1	26	28	27	MLN
La Mina	Sample 2 skull 1	Mina2	16	18	17	MLN	Haak et al. 2015
La Mina	Sample 3 skull 7	Mina3	36	38	37	MLN	Haak et al. 2015
La Mina	Sample 4 skull 8	Mina4	16	18	17	MLN	Haak et al. 2015
La Mina	Sample 5 skull 9	Mina5	16	18	17	MLN
La Mina	Sample 6 skull 10	Mina6	16	17		MLN	Haak et al. 2015
La Mina	Sample 7 skull 11	Mina7	16	17		MLN
La Mina	Sample 9 skull 13	Mina9	36	38	37	MLN
La Mina	UE 8 2404-2407 skull 15	Mina10	tooth	tooth		MLN
La Mina	UE 8 3437-3439	Mina14	48	47	46	MLN
La Mina	UE 8 2480-2482	Mina16	tooth	tooth	tooth	MLN
La Mina	UE 8 2408-2410	Mina17	tooth	tooth		MLN
La Mina	UE 8 2871-2872	Mina18	47/48?	46		MLN	Haak et al. 2015
La Tarayuela	UE 13 H22	Tar1	47?	48?	46?	MLN
La Tarayuela	UE 13 H82	Tar2	16	15	molar	MLN
La Tarayuela	UE 15 F2-H1	Tar3	16	26		MLN
La Tarayuela	UE 7	Tar4	47	48	tooth	MLN
La Tarayuela	UE 14 RH-H56	Tar5	46	47	43	MLN
La Tarayuela	UE 13 bone 99	Tar6	46	48	38	MLN
La Tarayuela	UE13 H66	Tar7	36	38	37	MLN
La Tarayuela	UE 14 RH-H62	Tar8	46	48	47	MLN
La Tarayuela	UE 14 bone 84	Tar9	molar	46	85	MLN
La Tarayuela	UE 13 H 108	Tar10	36	37	35	MLN
La Tarayuela	UE 14 Inventario 521	Tar11	85	75	74	MLN
Lorca, Madre Mercedarias Iglesia	Tomb 2	MMI1a	37	14	47	EBA
Lorca, Madre Mercedarias Iglesia	Tomb 11-1	MMI2a	46	48		EBA
Lorca, Madre Mercedarias Iglesia	Tomb 4-1	MMI3a	46	47	33	EBA
Lorca, Los Tintes	Los Tintes 2-1	Tint1	37	38		EBA
Lorca, Los Tintes	Los Tintes 2-2	Tint2	46	47		EBA
Lorca, Castillo de Lorca	Loct 4	Cast1a	36	38		EBA
Lorca, Zapateria	Urna 3 grave 3	Zapa1a	36	37		EBA
Lorca Rincón de Moncada	1	Rinc1	36	38	37	EBA
Lorca Rincón de Moncada	2	Rinc2	36	37	16	EBA
Miquel Vives	Miquel Vives 39	MIV1	36	37		EBA
Miquel Vives	Miquel Vives 259	MIV2	16	55		EBA
Moita do Sebastião	22	Seba1	37	35		HG (Mesolithic)
Moita do Sebastião	54	Seba2	37	47		HG (Mesolithic)
Moita do Sebastião	XI.X	Seba3	38	48		HG (Mesolithic)
Molinos del Papel	MP1039	MOP1	26	28	25	LCHA
Molinos del Papel	MP1059	MOP2	37	36	12?	LCHA
Molinos del Papel	MP1065	MOP3	36	38	36	LCHA
Nuevo IES Valencina ROD 05-32	ROH 64 skull 4 26.08.05 12	Cine1	26	27	25	CHA
Nuevo IES Valencina ROD 05-32	ROH 64 skull 10 26.08.05 20	Cine2	46	44	43	CHA
Nuevo IES Valencina ROD 05-32	ROH 281 skull 26.08.05 2	Cine3	28	27		CHA
Nuevo IES Valencina ROD 05-32	ROH 283 skull 4 26.08.05 1	Cine4	25	24	tooth	CHA
Poroado de Alcalar	494.13	Alca1	26	24		CHA
Poroado de Alcalar	530.33.494	Alca2	24	26		CHA
Tabayá	grave 1 (1988) - Corte 11	Tab1	bone	bone		EBA
Tabayá	grave 3 (1988) - Corte 10	Tab2	tibia	humerus		EBA
Tabayá	grave 4 (1991) - Corte 7	Tab3	femur	femur		EBA
Tabayá	grave 5 (1991) - Corte 16	Tab4	femur	fibula?		EBA
Tholos de Pai Mogo I	12951	Pai1	46	48		ECHA
Tholos de Pai Mogo I	12267	Pai3	36	48	46	ECHA
Tholos de Pai Mogo I	12338	Pai6	46	47	48	ECHA
Tholos de Pai Mogo I	12600	Pai7	47	48	46	ECHA
Tholos de Pai Mogo I	12327	Pai11	46	47		ECHA
Tholos de Pai Mogo I	3250	Pai12	47	48		ECHA
Tholos de Pai Mogo I	12377	Pai13	47	48		ECHA
Tholos de Pai Mogo I	12396	Pai14	46/47	47/48		ECHA
Tholos de Pai Mogo I	12425	Pai15	46	48	47	ECHA
Tholos de Pai Mogo I	12357	Pai16	47	48		ECHA
Tholos de Pai Mogo I	12251	Pai17	47	48		ECHA
Tholos de Pai Mogo I	12556	Pai18	46	47		ECHA
Tholos de Pai Mogo I	12916	Pai19	46	47	45	ECHA
Tholos de Pai Mogo I	12562	Pai20	46	45	44	ECHA
Tholos de Pai Mogo I	12395	Pai21	46	47	44	ECHA
Tholos de Pai Mogo I	12726	Pai22	46	47		ECHA
Valdescusa	E 45	Vald1	46	47	45	EBA
Valdescusa	E 47	Vald2	75	55/56?	84	EBA
Valdescusa	E 69	Vald3	36	85	75	EBA
Valdescusa	E 74	Vald4	46	37	46	EBA
Valdescusa	E 77	Vald5	46	36	37	EBA
Valencina - Area 9	UE 1286	Guz1	46	47		CHA
Valencina - Area 9	UE1288	Guz2	46	47	45	CHA
Valencina - Area 9	UE1289	Guz3	36	38		CHA
Valencina - Area 9	UE 1290	Guz4	46	48		CHA
Valencina- calle Dinamarca 3-5	Ue 60 skull 4	Din1	27?	23		CHA
Valencina- calle Dinamarca 3-5	UE 31 Mandibula 51	Din2	38	36	37	CHA
Valencina- calle Dinamarca 3-5	UE 6 skull 6	Din3	35	33	34	CHA
Valencina- calle Dinamarca 3-5	UE 52 Ind 1 Mandibula	Din4	46	45	47	CHA
Valencina- calle Dinamarca 3-5	UE 60 skull 9	Din5	26	27	27	CHA
Valencina- calle Dinamarca 3-5	UE 32 skull y mandibula 11 y 12	Din6	26	23	24	CHA
Valencina- calle Dinamarca 3-5	UE 60 skull 14	Din7	24	23	12	CHA
Valencina- calle Dinamarca 3-5	UE 60 skull 12	Din8	16	18	17	CHA
Valle de las Higueras	cave 3c Ind. 8	Hig1	36?	37?		LCHA
Valle de las Higueras	cave 3c Ind. 3	Hig2	26	28		LCHA
References
Haak et al. 2015	Haak W, Lazaridis I, Patterson N, et al. Massive migration from the steppe was a source for Indo-European languages in Europe. Nature. 522, 207–211 (2015). 2015. doi:10.1038/nature14317.

## Sheet: 3. Results
Table S3. MTDNA haplogroup, HVS-I, HVS-II haplotype results. This table contains only those samples, which gave either reproduced HVS-I haplotype or SNP multiplex (GenoCore22) results. Abbreviations: n.d. means no data (amplification failed, sequences were ambiguous or contaminated), rCRS: revised Cambridge Reference Sequence. Chronological abbreviations: HG-hunter-gatherers, EBA-Early Bronze Age…									haplogroup
Site	Labname	HVS I-rCRS according to the revised Cambridge Reference Sequence (1)	HVS I- RSRS according to the Reconstructed Sapiens Reference Sequence (2)	Typed HVS-I sequence range	HVS-II	typed HVS-II sequence range	Haplogroup Geno CoRe22	Haplogroup Extra-CoRes	Haplogroup according to Phylotree vs. 17 (3)	Geography	Period as used in the Analyses
Alto de Rodilla	Rodi1	rCRS	A16129G T16187C C16189T T16223C G16230A T16278C C16311T	15997-16401			H	H1	H1	CI	EN
Arroyal I	Roy1	16093C 16224C 16311C	T16093C A16129G T16187C C16189T T16223C T16224C G16230A T16278C	15997-16409			K		K1a	CI	LCHA
Arroyal I	Roy2	16270T	A16129G T16187C C16189T T16223C G16230A C16270T T16278C C16311T	15997-16409			U	U5b	U5b	CI	LCHA
Arroyal I	Roy3	16188T	A16129G T16187C C16188T C16189T T16223C G16230A T16278C C16311T	15997-16401			H	H-plex ancestral	H33c	CI	LCHA
Arroyal I	Roy4	16224C 16311C	A16129G T16187C C16189T T16223C T16224C G16230A T16278C	15997-16409			K		K	CI	LCHA
Arroyal I	Roy5	16093C 16224C 16311C	T16093C A16129G T16187C C16189T T16223C T16224C G16230A T16278C	15997-16409			K		K1a	CI	LCHA
Balma de Sargantana	Bas3	n.d.	n.d.	-			K		K	NEI	ECHA
Balma de Sargantana	Bas5	n.d.	n.d.	-			K		K	NEI	ECHA
Barranc dˈen Rifà	Bar1	16126C 16294T 16304C	T16126C A16129G T16187C C16189T T16223C G16230A T16278C C16294T T16304C C16311T	15997-16409			T	T2	T2b	NEI	ECHA
Barranc dˈen Rifà	Bar2	16343G 16390A	A16129G T16187C C16189T T16223C G16230A T16278C C16311T A16343G G16390A	15997-16401			U	U3	U3a	NEI	ECHA
Barranc dˈen Rifà	Bar3	16298C	A16129G T16187C C16189T T16223C G16230A T16278C T16298C C16311T	16019-16409			HV		HV0	NEI	ECHA
Barranc dˈen Rifà	Bar4	16093C 16224C 16311C	T16093C A16129G T16187C C16189T T16223C T16224C G16230A T16278C	16019-16409			K		K1a	NEI	ECHA
Barranc dˈen Rifà	Bar5	16069T 16126C	C16069T T16126C A16129G T16187C C16189T T16223C G16230A T16278C C16311T	16019-16401			J		J	NEI	ECHA
Barranc dˈen Rifà	Bar6	16298C	A16129G T16187C C16189T T16223C G16230A T16278C T16298C C16311T	16019-16401			HV		HV0	NEI	ECHA
Barranc dˈen Rifà	Bar7	16224C 16311C	A16129G T16187C C16189T T16223C T16224C G16230A T16278C	16019-16401			K		K	NEI	ECHA
Barranc dˈen Rifà	Bar8	16069T 16126C 16193T 16278T	C16069T T16126C A16129G T16187C C16189T C16193T T16223C G16230A C16311T	16019-16401			J		J2b1a	NEI	ECHA
Barranc dˈen Rifà	Bar9	16189C 16270T	A16129G T16187C T16223C G16230A C16270T T16278C C16311T	16019-16401			U	U5b	U5b1	NEI	ECHA
Barranc dˈen Rifà	Bar10	16126C 16153A 16294T 16296T	T16126C A16129G G16153A T16187C C16189T T16223C G16230A T16278C C16294T C16296T C16311T	15997-16409			T	T2	T2e	NEI	ECHA
Barranc dˈen Rifà	Bar11	16069T 16126C	C16069T T16126C A16129G T16187C C16189T T16223C G16230A T16278C C16311T	15997-16409			J		J	NEI	ECHA
Barranc dˈen Rifà	Bar12	16093C 16224C 16311C	T16093C A16129G T16187C C16189T T16223C T16224C G16230A T16278C	16019-16401			K		K1a	NEI	ECHA
Barranc dˈen Rifà	Bar13	rCRS	A16129G T16187C C16189T T16223C G16230A T16278C C16311T	16019-16401			H	H-plex ancestral	H	NEI	ECHA
Barranc dˈen Rifà	Bar14	16069t 16126C 16193T 16278T	C16069T T16126C A16129G T16187C C16189T C16193T T16223C G16230A C16311T	15998-16409			J		J2b1a	NEI	ECHA
Barranc dˈen Rifà	Bar15	16093C 16224C 16311C	T16093C A16129G T16187C C16189T T16223C T16224C G16230A T16278C	15999-16409			K		K1a	NEI	ECHA
Bolores	Bol5	n.d.	n.d.	-			H	H1	H1	SWI	ECHA
Gruta do Cadaval	CDV1	16224C 16311C	A16129G T16187C C16189T T16223C T16224C G16230A T16278C	16019-16409			K		K	SWI	MLN
Gruta do Cadaval	CDV2	16069T 16126C	C16069T T16126C A16129G T16187C C16189T T16223C G16230A T16278C C16311T	16019-16401			J		J	SWI	MLN
Gruta do Cadaval	CDV3	n.d.	n.d.	-			K		K	SWI	MLN
Camino del Molino	Cmol6	16069T 16126C 16145A 16231C 16261T	C16069T T16126C A16129G G16145A T16187C C16189T T16223C G16230A T16231C C16261T T16278C C16311T	16019-16401			J		J2a1a1	SEI	LCHA
Camino del Molino	Cmol12	rCRS	A16129G T16187C C16189T T16223C G16230A T16278C C16311T	15997-16401			H	H3	H3	SEI	LCHA
Camino del Molino	Cmol16	16093C 16224C 16311C	T16093C A16129G T16187C C16189T T16223C T16224C G16230A T16278C	16019-16409			K		K1a	SEI	LCHA
Camino del Molino	Cmol44	16222T	A16129G T16187C C16189T C16222T T16223C G16230A T16278C C16311T	16019-16401			H	H1	H1	SEI	LCHA
Camino del Molino	Cmol71	16069T 16126C	C16069T T16126C A16129G T16187C C16189T T16223C G16230A T16278C C16311T	16019-16401			J		J	SEI	LCHA
Camino del Molino	Cmol79	16298C	A16129G T16187C C16189T T16223C G16230A T16278C T16298C C16311T	15997-16409			V		V	SEI	LCHA
Camino del Molino	Cmol104	16298C	A16129G T16187C C16189T T16223C G16230A T16278C T16298C C16311T	15997-16401			V		V	SEI	ECHA
Camino del Molino	Cmol105	rCRS	A16129G T16187C C16189T T16223C G16230A T16278C C16311T	16019-16401			H	H-plex ancestral	H	SEI	ECHA
Camino del Molino	Cmol119	16093C 16224C 16311C	T16093C A16129G T16187C C16189T T16223C T16224C G16230A T16278C	15997-16409			K		K1a	SEI	ECHA
Camino del Molino	Cmol122	16189C 16223T 16278T	A16129G T16187C G16230A C16311T	15997-16409			X		X	SEI	ECHA
Camino del Molino	Cmol123	rCRS	A16129G T16187C C16189T T16223C G16230A T16278C C16311T	15997-16401			H	H1	H1	SEI	ECHA
Camino del Molino	Cmol138	16189T 16270T 16291T	A16129G T16187C C16189T T16223C G16230A C16270T T16278C C16291T C16311T	15997-16409			U	U5b	U5b	SEI	ECHA
Camino del Molino	Cmol139	rCRS	A16129G T16187C C16189T T16223C G16230A T16278C C16311T	16019-16401			H	H1	H1	SEI	ECHA
Camino del Molino	Cmol140	16192T	A16129G T16187C C16189T C16192T T16223C G16230A T16278C C16311T	16019-16409			U	U5b	U5b2a1a	SEI	ECHA
Camino del Molino	Cmol151	16356C	A16129G T16187C C16189T T16223C G16230A T16278C C16311T T16356C	16019-16409			U	U4	U4	SEI	ECHA
Camino del Molino	Cmol154	16069T 16126C 16193T 16278T	C16069T T16126C A16129G T16187C C16189T C16193T T16223C G16230A C16311T	16019-16401			J		J2b1a	SEI	ECHA
Camino del Molino	Cmol164	16224C 16291T 16311C	A16129G T16187C C16189T T16223C T16224C G16230A T16278C C16291T	15998-16409			K		K	SEI	ECHA
Camino del Molino	Cmol165	16069T 16126C	C16069T T16126C A16129G T16187C C16189T T16223C G16230A T16278C C16311T	15997-16401			J		J	SEI	ECHA
Camino de las Yeseras	Yese1	16126C 16187T 16189C 16223T 16264T 16270T 16278T 16293G 16311C	T16126C A16129G G16230A C16264T C16270T A16293G	16019-16401			L		L1b	CI	LCHA
Camino de las Yeseras	Yese2	16086C 16189C 16270T 16311C	T16086C A16129G T16187C T16223C G16230A C16270T T16278C	15997-16409			U	U5b	U5b	CI	LCHA
Camino de las Yeseras	Yese3	rCRS	A16129G T16187C C16189T T16223C G16230A T16278C C16311T	16019-16401			H	H1	H1	CI	LCHA
Camino de las Yeseras	Yese4	16069T 16126C	C16069T T16126C A16129G T16187C C16189T T16223C G16230A T16278C C16311T	16019-16409			J		J	CI	LCHA
Camino de las Yeseras	Yese5	n.d.	n.d.	-			J		J	CI	LCHA
Camino de las Yeseras	Yese6	n.d.	n.d.	-			U	U5b	U5b	CI	LCHA
Camino de las Yeseras	Yese7	16224C 16311C	A16129G T16187C C16189T T16223C T16224C G16230A T16278C	16019-16401			K		K	CI	LCHA
Camino de las Yeseras	Yese8	rCRS	A16129G T16187C C16189T T16223C G16230A T16278C C16311T	16019-16401			H	H1	H1	CI	LCHA
Camino de las Yeseras	Yese9	n.d.	n.d.	-			J		J	CI	LCHA
Camino de las Yeseras	Yese10	16192T 16270T	A16129G T16187C C16189T C16192T T16223C G16230A C16270T T16278C C16311T	16019-16401			U	U5b	U5b	CI	LCHA
Camino de las Yeseras	Yese12	16167T 16192T 16270T 16311C 16356C	A16129G C16167T T16187C C16189T C16192T T16223C G16230A C16270T T16278C T16356C	16019-16401			U	U5b	U5b1i	CI	LCHA
Camino de las Yeseras	Yese13	rCRS	A16129G T16187C C16189T T16223C G16230A T16278C C16311T	16019-16401			H	H1	H1	CI	LCHA
Can Gambús	Gam1	rCRS	A16129G T16187C C16189T T16223C G16230A T16278C C16311T	16019-16401			H	H1	H1	NEI	EBA
Can Gambús	Gam2	rCRS	A16129G T16187C C16189T T16223C G16230A T16278C C16311T	16019-16401			H	H1	H1	NEI	EBA
Can Gambús	Gam3	16093C 16224C 16311C	T16093C A16129G T16187C C16189T T16223C T16224C G16230A T16278C	16019-16401			K		K1a	NEI	EBA
Can Gambús	Gam4	n.d.	n.d.	-			U	U5b	U5b	NEI	EBA
Can Gambús	Gam5	n.d.	n.d.	-			H	H-plex ancestral	H	NEI	EBA
Can Gambús	Gam6	n.d.	n.d.	-			X		X	NEI	EBA
Can Gambús	Gam7	n.d.	n.d.	-			U	U5b	U5b	NEI	EBA
Can Gambús	Gam8	16093C 16224C 16311C	T16093C A16129G T16187C C16189T T16223C T16224C G16230A T16278C	16019-16401			K		K1a	NEI	EBA
Lorca, Castillo de Lorca	Cast1	rCRS	A16129G T16187C C16189T T16223C G16230A T16278C C16311T	16019-16401			H	H1	H1	SEI	EBA
Cobre las Cruces	Cru1	n.d.	n.d.	-			K		K	SWI	EBA
Cobre las Cruces	Cru4	n.d.	n.d.	-			K		K	SWI	EBA
Cova del Barranc del Migdia	Dia1	n.d.	n.d.	-			T		T	SEI	LCHA
Cova del Barranc del Migdia	Dia3	n.d.	n.d.	-			H	H1	H1	SEI	LCHA
Cova dˈen Pardo	Par1	16224C 16311C	A16129G T16187C C16189T T16223C T16224C G16230A T16278C	15997-16409			K		K	SEI	MLN
Cova dˈen Pardo	Par2	16093C	T16093C A16129G T16187C C16189T T16223C G16230A T16278C C16311T	16019-16401			H	H-plex ancestral	H	SEI	MLN
Cova dˈen Pardo	Par3	16192T 16270T	A16129G T16187C C16189T C16192T T16223C G16230A C16270T T16278C C16311T	15997-16409			U	U5b	U5b	SEI	MLN
Cova dˈen Pardo	Par4	16093C 16224C 16234T 16311C	T16093C A16129G T16187C C16189T T16223C T16224C G16230A C16234T T16278C	15997-16409			K		K1a	SEI	MLN
Cova dˈen Pardo	Par5	16093C 16224C 16311C	T16093C A16129G T16187C C16189T T16223C T16224C G16230A T16278C	15997-16409			K		K1a	SEI	MLN
Cova dˈen Pardo	Par7	16319A	A16129G T16187C C16189T T16223C G16230A T16278C C16311T G16319A	15997-16409			H	H1	H1	SEI	MLN
Cova de la Ventosa	Vent1	16075C 16189C 16223T 16278T 16390A	T16075C A16129G T16187C G16230A C16311T G16390A	16048-16401			X		X	NEI	LCHA
Cova del Cantal	Coca1	16356C	A16129G T16187C C16189T T16223C G16230A T16278C C16311T T16356C	16019-16409			U	U4	U4	SEI	LCHA
Cova del Cantal	Coca2	16266T 16298C	A16129G T16187C C16189T T16223C G16230A C16266T T16278C T16298C C16311T	16019-16409			HV		HV0	SEI	LCHA
Cova del Cantal	Coca3	rCRS	A16129G T16187C C16189T T16223C G16230A T16278C C16311T	15997-16401			H	H3	H3	SEI	LCHA
Cova del Cantal	Coca4	16311C	A16129G T16187C C16189T T16223C G16230A T16278C	16019-16401			H	H-plex ancestral	H	SEI	LCHA
Cova del Cantal	Coca5	rCRS	A16129G T16187C C16189T T16223C G16230A T16278C C16311T	16019-16401			H	H1	H1	SEI	LCHA
Els Forat de ses Aritges	Fora1	n.d.	n.d.	-			H	H1	H1	BI	LBA
Els Forat de ses Aritges	Fora2	n.d.	n.d.	-			J		J	BI	LBA
Els Forat de ses Aritges	Fora3	n.d.	n.d.	-			K		K	BI	LBA
Els Forat de ses Aritges	Fora4	n.d.	n.d.	-			H	H1	H1	BI	LBA
El Hundido	Hund1	16192T 16256T 16270T 16291T 16399G	A16129G T16187C C16189T C16192T T16223C G16230A C16256T C16270T T16278C C16291T C16311T A16399G	16019-16401			U	U5a	U5a1b1	CI	LCHA
El Hundido	Hund2	16224C 16311C 16362C	A16129G T16187C C16189T T16223C T16224C G16230A T16278C T16362C	16019-16409			K		K1	CI	LCHA
El Juncal	Junc1	16093C 16224C 16311C	T16093C A16129G T16187C C16189T T16223C T16224C G16230A T16278C	15997-16409			K		K1a	CI	ECHA
El Juncal	Junc2	16227G 16256T 16270T 16320T 16399G	A16129G T16187C C16189T T16223C A16227G G16230A C16256T C16270T T16278C C16311T C16320T A16399G	16019-16409			U	U5a	U5a1	CI	ECHA
El Juncal	Junc3	16224C 16311C 16319A	A16129G T16187C C16189T T16223C T16224C G16230A T16278C G16319A	16019-16401			K		K1b1a	CI	ECHA
El Juncal	Junc4	16093C 16224C 16311C 16319A	T16093C A16129G T16187C C16189T T16223C T16224C G16230A T16278C G16319A	15997-16409			K		K1b1a	CI	ECHA
El Juncal	Junc5	16093C 16224C 16311C	T16093C A16129G T16187C C16189T T16223C T16224C G16230A T16278C	16019-16401			K		K1a	CI	ECHA
El Juncal	Junc6	16126C 16153A 16294T 16296T	T16126C A16129G G16153A T16187C C16189T T16223C G16230A T16278C C16294T C16296T C16311T	16019-16409			T	T2	T2e	CI	ECHA
El Juncal	Junc7	16069T 16126C	C16069T T16126C A16129G T16187C C16189T T16223C G16230A T16278C C16311T	15997-16409			J		J	CI	ECHA
El Juncal	Junc8	16192T 16270T 16304C	A16129G T16187C C16189T C16192T T16223C G16230A C16270T T16278C T16304C C16311T	15997-16401			U	U5b	U5b3	CI	ECHA
El Juncal	Junc9	16192T 16270T 16304C	A16129G T16187C C16189T C16192T T16223C G16230A C16270T T16278C T16304C C16311T	15997-16401			U	U5b	U5b3	CI	ECHA
El Juncal	Junc10	16069T 16126C	C16069T T16126C A16129G T16187C C16189T T16223C G16230A T16278C C16311T	15997-16409			J		J	CI	ECHA
El Juncal	Junc11	16093C 16224C 16311C	T16093C A16129G T16187C C16189T T16223C T16224C G16230A T16278C	15997-16409			K		K1a	CI	ECHA
El Juncal	Junc12	16298C	A16129G T16187C C16189T T16223C G16230A T16278C T16298C C16311T	16019-16409			V		V	CI	ECHA
El Juncal	Junc13	16192T 16256T 16270T 16320T 16399G	A16129G T16187C C16189T C16192T T16223C G16230A C16256T C16270T T16278C C16311T C16320T A16399G	15997-16409			U	U5a	U5a1c	CI	ECHA
El Juncal	Junc14	16192T 16270T 16304C	A16129G T16187C C16189T C16192T T16223C G16230A C16270T T16278C T16304C C16311T	15997-16409			U	n.d.	U5b3	CI	ECHA
Els Trocs	Troc2	16069T 16126C	C16069T T16126C A16129G T16187C C16189T T16223C G16230A T16278C C16311T	16019-16401			J		J	NEI	MN
Els Trocs	Troc6	16343G 16390A	A16129G T16187C C16189T T16223C G16230A T16278C C16311T A16343G G16390A	16019-16401			U	U3	U3a	NEI	MN
Els Trocs	Troc8	16185T 16189C	A16129G C16185T T16187C T16223C G16230A T16278C C16311T	16019-16409			H	H1	H1	NEI	LN
Els Trocs	Troc10	16224C 16311C	A16129G T16187C C16189T T16223C T16224C G16230A T16278C	16019-16401			K		K	NEI	EN
Els Trocs	Troc12	16126C 16292T 16294T	T16126C A16129G T16187C C16189T T16223C G16230A T16278C C16292T C16294T C16311T	16019-16401			T	T2	T2	NEI	MN
Els Trocs	Troc13	n.d.	n.d.				V		V	NEI	EN
Fuente Álamo	Fala1	ambiguous	ambiguous	-			V		V	SEI	EBA
Fuente Álamo	Fala2	16069T 16126C	C16069T T16126C A16129G T16187C C16189T T16223C G16230A T16278C C16311T	16019-16401			J		J	SEI	EBA
Fuente Álamo	Fala5	n.d.	n.d.	-			U	U5b	U5b	SEI	EBA
Fuente Celada	Cel1	16189C 16223T 16278T	A16129G T16187C G16230A C16311T	15997-16401			X		X	CI	ECHA
Fuente Celada	Cel2	16224C 16311C	A16129G T16187C C16189T T16223C T16224C G16230A T16278C	15997-16401			K		K	CI	ECHA
Fuente Celada	Cel3	16189C 16223T 16278T 16287T	A16129G T16187C G16230A C16287T C16311T	15997-16401			X		X	CI	EN
Fuente Pecina 1	Fupe6	16192T 16270T 16304C	A16129G T16187C C16189T C16192T T16223C G16230A C16270T T16278C T16304C C16311T	15997-16409			U	U5b	U5b3	CI	MLN
Fuente Pecina 1	Fupe7	16093C 16224C 16311C 16319A	T16093C A16129G T16187C C16189T T16223C T16224C G16230A T16278C G16319A	15997-16401			K		K1b1a	CI	MLN
Fuente Pecina 1	Fupe8	16126C 16292T 16294T	T16126C A16129G T16187C C16189T T16223C G16230A T16278C C16292T C16294T C16311T	15997-16401			T	T2	T2	CI	MLN
Fuente Pecina 1	Fupe9	16069T 16126C 16193T 16278T	C16069T T16126C A16129G T16187C C16189T C16193T T16223C G16230A C16311T	16019-16401			J		J2b1a	CI	MLN
Fuente Pecina 2	Fupe1	16189C 16223T 16278T	A16129G T16187C G16230A C16311T	15997-16401			X		X	CI	MLN
Fuente Pecina 2	Fupe3	16093C 16224C 16311C	T16093C A16129G T16187C C16189T T16223C T16224C G16230A T16278C	15997-16401			K		K1a	CI	MLN
Fuente Pecina 2	Fupe4	16189C 16223T 16278T	A16129G T16187C G16230A C16311T	15997-16401			X		X	CI	MLN
Fuente Pecina 2	Fupe5	16189C 16192T 16270T 16311C	A16129G T16187C C16192T T16223C G16230A C16270T T16278C	16019-16401			U	U5b	U5b1c	CI	MLN
Fuente Pecina 4	Fupe10	16126C 16292T 16294T	T16126C A16129G T16187C C16189T T16223C G16230A T16278C C16292T C16294T C16311T	15997-16401			T	T2	T2	CI	MLN
Fuente Pecina 4	Fupe11	16298C	A16129G T16187C C16189T T16223C G16230A T16278C T16298C C16311T	16019-16401			HV		HV0	CI	MLN
Gruta das Alcobertas	Alco1	16093C 16224C 16311C	T16093C A16129G T16187C C16189T T16223C T16224C G16230A T16278C	16019-16409			K		K1a	SWI	MLN
Gruta das Alcobertas	Alco2	n.d.	n.d.	-			U	U4	U4	SWI	MLN
Gruta de Malgasta	Malga1	ambiguous	ambiguous	-			J		J	SWI	CHA
Gruta de Malgasta	Malga2	16069T 16126C	C16069T T16126C A16129G T16187C C16189T T16223C G16230A T16278C C16311T	15997-16409			J		J	SWI	CHA
Gruta do Carvalhal de Turquel	Turq1	16093C 16224C 16311C	T16093C A16129G T16187C C16189T T16223C T16224C G16230A T16278C	15997-16401			K		K1a	SWI	CHA
Gruta do Carvalhal de Turquel	Turq2	16224C 16311C	A16129G T16187C C16189T T16223C T16224C G16230A T16278C	16019-16401			K		K	SWI	CHA
Gruta do Poςo Velho	Pove1	ambiguous	ambiguous	-			T	T2	T2	SWI	LN
Gruta do Poςo Velho	Pove2	16126C 16292T 16294T 16304C	T16126C A16129G T16187C C16189T T16223C G16230A T16278C C16292T C16294T T16304C C16311T	16010-16322			T	T2	T2c	SWI	LN
Gruta dos Ossos	Gro2	n.d.	n.d.	-			K		K	SWI	LN/CHA
Gruta dos Ossos	Gro3	n.d.	n.d.	-			U	U5b	U5b	SWI	LN/CHA
Gruta dos Ossos	Gro4	n.d.	n.d.	-			K		K	SWI	LN/CHA
Gruta dos Ossos	Gro5	n.d.	n.d.	-			T	T2	T2	SWI	LN/CHA
Humanejos	Hume1	16192T 16270T 16304C	A16129G T16187C C16189T C16192T T16223C G16230A C16270T T16278C T16304C C16311T	15997-16409			U	U5b	U5b3	CI	ECHA
Humanejos	Hume2	rCRS	A16129G T16187C C16189T T16223C G16230A T16278C C16311T	16019-16401			H	H1	H1	CI	ECHA
Humanejos	Hume3	16126C 16294T 16296T 16304C	T16126C A16129G T16187C C16189T T16223C G16230A T16278C C16294T C16296T T16304C C16311T	16019-16409			T	T2	T2b	CI	ECHA
Humanejos	Hume4	n.d.	n.d.	-			J		J	CI	ECHA
Humanejos	Hume5	16126C 16294T 16296T 16304C	T16126C A16129G T16187C C16189T T16223C G16230A T16278C C16294T C16296T T16304C C16311T	16019-16409			T	T2	T2b	CI	LCHA
Humanejos	Hume8	16180G	A16129G A16180G T16187C C16189T T16223C G16230A T16278C C16311T	16019-16401			H	H3	H3	CI	ECHA
Humanejos	Hume10	ambiguous	ambiguous	-			U	U5b	U5b	CI	LCHA
Humanejos	Hume11	n.d.	n.d.	-			K		K	CI	LCHA
Humanejos	Hume14	n.d.	n.d.	-			K		K	CI	LCHA
Humanejos	Hume15	ambiguous	ambiguous	-			K		K	CI	LCHA
Humanejos	Hume18	n.d.	n.d.	-			K		K	CI	LCHA
Humanejos	Hume19	16189C	A16129G T16187C T16223C G16230A T16278C C16311T	16019-16401			H	H1	H1	CI	ECHA
Humanejos	Hume21	rCRS	A16129G T16187C C16189T T16223C G16230A T16278C C16311T	16020-16401			H	H-plex ancestral	H	CI	LCHA
Humanejos	Hume24	16222T	A16129G T16187C C16189T C16222T T16223C G16230A T16278C C16311T	16020-16401			H	H1	H1	CI	CHA
Humanejos	Hume25	n.d.	n.d.	-			J		J	CI	CHA
Hipogeu de Monte Canelas I	Moca1	n.d.	n.d.	-			H	H1	H1	SWI	ECHA
Hipogeu de Monte Canelas I	Moca2	n.d.	n.d.	-			HV		HV	SWI	ECHA
Hipogeu de Monte Canelas I	Moca3	n.d.	n.d.	-			H	H1	H1	SWI	ECHA
Hipogeu de Monte Canelas I	Moca4	n.d.	n.d.	-			H	H1	H1	SWI	ECHA
Hipogeu de Monte Canelas I	Moca7	n.d.	n.d.	-			K		K	SWI	ECHA
Hipogeu de Monte Canelas III	MCIII2	16069T 16126C	C16069T T16126C A16129G T16187C C16189T T16223C G16230A T16278C C16311T	16019-16322			J		J	SWI	ECHA
Illeta dels Banyets	Ban2	n.d.	n.d.	-			H	n.d.	H	SEI	EBA
La Bastida	Ba6-1	rCRS	A16129G T16187C C16189T T16223C G16230A T16278C C16311T	16019-16401			n.a.	H1	H1	SEI	EBA
La Bastida	Ba12-1	ambiguous	ambiguous	-			K		K	SEI	EBA
La Mina	Mina1	16343G 16390A	A16129G T16187C C16189T T16223C G16230A T16278C C16311T A16343G G16390A	15997-16401			U	U3	U3a	CI	MLN
La Mina	Mina5	16051G 16129C 16189C 16362C	A16051G A16129C T16187C T16223C G16230A T16278C C16311T T16362C	15997-16401			U	U2	U2e	CI	MLN
La Mina	Mina7	16189C 16223T 16278T	A16129G T16187C G16230A C16311T	15997-16401			X		X	CI	MLN
La Mina	Mina9	16189C 16270T 16311C	A16129G T16187C T16223C G16230A C16270T T16278C	15997-16409			U	U5b	U5b2a5	CI	MLN
La Mina	Mina10	16069T 16126C	C16069T T16126C A16129G T16187C C16189T T16223C G16230A T16278C C16311T	15997-16401			J		J	CI	MLN
La Mina	Mina14	16167T 16192T 16209C 16270T 16399G	A16129G C16167T T16187C C16189T C16192T T16209C T16223C G16230A C16270T T16278C C16311T A16399G	15997-16409			U	U5b	U5b	CI	MLN
La Mina	Mina16	16298C	A16129G T16187C C16189T T16223C G16230A T16278C T16298C C16311T	15997-16409			HV		HV1	CI	MLN
La Mina	Mina17	rCRS	A16129G T16187C C16189T T16223C G16230A T16278C C16311T	15998-16409	251A 263G 315.1C	34-397	H	H3	H3an	CI	MLN
La Tarayuela	Tar2	n.d.	n.d.	-			T	ambigiuos	T	CI	MLN
La Tarayuela	Tar3	16093C 16224C 16311C	T16093C A16129G T16187C C16189T T16223C T16224C G16230A T16278C	16019-16409			K		K1a	CI	MLN
La Tarayuela	Tar4	16189C	A16129G T16187C T16223C G16230A T16278C C16311T	16019-16401			H	H1	H1	CI	MLN
La Tarayuela	Tar5	16295T	A16129G T16187C C16189T T16223C G16230A T16278C C16295T C16311T	15997-16409			H	H1	H1	CI	MLN
La Tarayuela	Tar6	rCRS	A16129G T16187C C16189T T16223C G16230A T16278C C16311T	16019-16409			H	H-plex ancestral	H	CI	MLN
La Tarayuela	Tar7	rCRS	A16129G T16187C C16189T T16223C G16230A T16278C C16311T	16019-16401			H	H1	H1	CI	MLN
La Tarayuela	Tar8	16093C 16224C 16311C	T16093C A16129G T16187C C16189T T16223C T16224C G16230A T16278C	16019-16409			K		K1a	CI	MLN
La Tarayuela	Tar9	16069T 16126C	C16069T T16126C A16129G T16187C C16189T T16223C G16230A T16278C C16311T	15997-16401			J		J	CI	MLN
La Tarayuela	Tar10	16126C 16291T 16294T 16296T 16304C 16311C	T16126C A16129G T16187C C16189T T16223C G16230A T16278C C16291T C16294T C16296T T16304C	16019-16401			T	T2	T2	CI	MLN
La Tarayuela	Tar11	16093C 16224C 16311C	T16093C A16129G T16187C C16189T T16223C T16224C G16230A T16278C	16019-16401			K		K1a	CI	MLN
Lorca, Los Tintes	Tint1	n.d.	n.d.	-			H	H1	H1	SEI	EBA
Lorca, Madre Mercedarias Iglesias	MMI3	n.d.	n.d.	-			T	T2	T2	SEI	EBA
Miquel Vives	Miv2	16167T 16192T 16270T 16311C 16356C	A16129G C16167T T16187C C16189T C16192T T16223C G16230A C16270T T16278C T16356C	16019-16401			U	U5b	U5b1i	NEI	EBA
Moita do Sebastão	Seba1	n.d.	n.d.	-			U	U5b	U5b	SWI	HG
Molinos de Papel	Mop1	n.d.	n.d.	-			K		K	SEI	LCHA
Molinos de Papel	Mop2	16298C	A16129G T16187C C16189T T16223C G16230A T16278C T16298C C16311T	16001-16401			V		V	SEI	LCHA
Molinos de Papel	Mop3	n.d.	n.d.	-			HV		HV	SEI	LCHA
Nossa Senhora das Lapas	GSL1	ambiguous	ambiguous	-			K		K	SWI	EN/MLN
Nossa Senhora das Lapas	GSL2	16126C 16294T 16296T 16304C	T16126C A16129G T16187C C16189T T16223C G16230A T16278C C16294T C16296T T16304C C16311T	16019-16401			T	T2	T2b	SWI	EN/MN
Nossa Senhora das Lapas	GSL3	16069T 16126C	C16069T T16126C A16129G T16187C C16189T T16223C G16230A T16278C C16311T	16019-16401			J		J	SWI	EN/MN
Lorca, Rincón de Moncada	Rinc1	16093C 16224c 16311C 16319A	T16093C A16129G T16187C C16189T T16223C T16224C G16230A T16278C G16319A	16019-16401			K		K1b1a	SEI	EBA
Lorca, Rincón de Moncada	Rinc2	16069T 16126C	C16069T T16126C A16129G T16187C C16189T T16223C G16230A T16278C C16311T	16019-16401			J		J	SEI	EBA
Valencina - Area 9	Guz1	n.d.	n.d.	-			K		K	SWI	LCHA
Valencina - Area 9	Guz2	n.d.	n.d.	-			T	T2	T2	SWI	LCHA
Valencina - Area 9	Guz4	n.d.	n.d.	-			U	U4	U4	SWI	LCHA
Tabayá	Tab2	n.d.	n.d.	-			J		J	SEI	EBA
Tholos de Pai Mogo I	Pai1	16221T 16224C 16311C	A16129G T16187C C16189T C16221T T16223C T16224C G16230A T16278C	16019-16409			K		K	SWI	ECHA
Tholos de Pai Mogo I	Pai3	16093C 16224C 16311C	T16093C A16129G T16187C C16189T T16223C T16224C G16230A T16278C	16019-16409			K		K1a	SWI	ECHA
Tholos de Pai Mogo I	Pai6	n.d.	n.d.	-			H	H3	H3	SWI	ECHA
Tholos de Pai Mogo I	Pai7	n.d.	n.d.	-			U	U5b	U5b	SWI	ECHA
Tholos de Pai Mogo I	Pai11	16093C 16224C 16311C	T16093C A16129G T16187C C16189T T16223C T16224C G16230A T16278C	16019-16409			K		K1a	SWI	ECHA
Tholos de Pai Mogo I	Pai12	16093C 16224C 16311C	T16093C A16129G T16187C C16189T T16223C T16224C G16230A T16278C	15997-16401			K		K1a	SWI	ECHA
Tholos de Pai Mogo I	Pai13	n.d.	n.d.	-			V		V	SWI	ECHA
Tholos de Pai Mogo I	Pai15	n.d.	n.d.	-			H	H3	H3	SWI	ECHA
Tholos de Pai Mogo I	Pai16	n.d.	n.d.	-			U	U5b	U5b	SWI	ECHA
Tholos de Pai Mogo I	Pai18	16189C 16192T 16270T	A16129G T16187C C16192T T16223C G16230A C16270T T16278C C16311T	15997-16409			U	U5b	U5b1	SWI	ECHA
Tholos de Pai Mogo I	Pai19	16093C 16224C 16311C	T16093C A16129G T16187C C16189T T16223C T16224C G16230A T16278C	15997-16409			K		K1a	SWI	ECHA
Tholos de Pai Mogo I	Pai21	n.d.	n.d.	-			T	T2	T2	SWI	ECHA
Tholos de Pai Mogo I	Pai22	n.d.	n.d.	-			J		J	SWI	ECHA
Valdescusa	Vald1	16189C 16192T 16270T 16274A 16293G 16362C	A16129G T16187C C16192T T16223C G16230A C16270T G16274A T16278C A16293G C16311T T16362C	16019-16401			U	U5b	U5b	MEV	EBA
Valdescusa	Vald2	16069T 16126C 16193T 16278T	C16069T T16126C A16129G T16187C C16189T C16193T T16223C G16230A C16311T	15997-16409			J		J2b1a	MEV	EBA
Valdescusa	Vald3	16298C	A16129G T16187C C16189T T16223C G16230A T16278C T16298C C16311T	16019-16409			HV		HV0	MEV	EBA
Valdescusa	Vald4	16069T 16126C	C16069T T16126C A16129G T16187C C16189T T16223C G16230A T16278C C16311T	16019-16409			J		J	MEV	EBA
Valdescusa	Vald5	16069T 16126C 16193T 16278T 16290T	C16069T T16126C A16129G T16187C C16189T C16193T T16223C G16230A C16290T C16311T	16019-16409			J		J2b1a	MEV	EBA
Valle de las Higueras	Hig2	n.d.	n.d.				H	H1	H1	CI	LCHA
1. Andrews, R.M., Kubacka, I., Chinnery, P.F., Lightowlers, R.N., Turnbull, D.M., Howell, N. 1999. Reanalysis and Revision of the Cambridge Reference Sequence for Human Mitochondrial DNA. Nat Genet, 1999 23:147.
2. Behar, D. M., van Oven, M., Rosset, S., Metspalu, M., Loogväli, E. L., Silva, N. M., Kivisild, T., Torroni, A., Villems, R. 2012. A "Copernican" reassessment of the human mitochondrial DNA tree from its root. In: Am J Hum Genet. 2012 Apr 6;90(4):675-84.
3. van Oven M, Kayser M. 2009. Updated comprehensive phylogenetic tree of global human mitochondrial DNA variation. Hum Mutat 30(2):E386-E394. http://www.phylotree.org., van Oven M. 2015 PhyloTree Build 17: Growing the human mitochondrial DNA tree. Forensic Science International: Genetics Supplement Series 5: 9-11. http://linkinghub.elsevier.com/retrieve/pii/S1875176815302432. doi:10.1016/j.fsigs…

## Sheet: 4. Multiplex
Table S4. Multiplex SNP typing.
GenoCore22 (after Haak et al. 2010)																										U-plex (after Keerl 2015)												H-plex17 (after Martinez-Cruz et al. 2012)
			R9_13928	L3'4_3594	K_10550	A_4248	U_11467	W_8994	C_13263	T_13368	R0/preHV_11719	V,M3_4580	B_8280	X_6371	N1_10238	I_10034	H_7028	D_5178	HV_14766	R_12705	N_10873	J_12612	L2'6_2758	M_10400					U2_16051	U3_16343	U4_4646	U5_3197	U5b_14182	U5a_14793	U8_9698					H12_3936	H2_1438	H3_6776	H23_10211	H25_9620	H13_14872	H19_14869	H14_7645	H9_13020/H12	H15_6253
		derived	G/T	G	C	C	G	A	C	A	C	T	G	A	C	C	G	T	G	G	A	G	G	A				derived	G	C	G	G	C	C	G				derived	A	T	G	A	A	A	A	G	G	G
		ancestral	C	A	T	T	A	G	T	G	T	C	A	G	T	T	A	G	A	A	G	A	A	G				ancestral	A	T	A	A	T	T	A				ancestral	G	C	A	G	G	G	G	A	A	A
Sample	PCR number	Extraction																								Sample	PCR number	Extraction									Sample	PCR number	Extraction
Alco1a	R363.7	SE.1	c	-	c	t	g	g	t	g	t	c	a	g	t	t	a	g	a	g	a	g/a	g	g		Alco2a	R517.29	SF.2	a	t	g	a	t	t	a		Ba6-1a	R523.1	RC.4	g	c	a	g	g	g/a	g	a	a	a
Alco1b	R339.1	SF.1	-	-	c	-	g	g	t	g	t	c	g	g	-	-	a	-	a	g	a	-	g	g		Alco2b	R520.25	SF.2	a	t	g	a	c	t	a		Ba6-1a	R527.1	RC.4	g	c	a	g	g	g	g	a	g/a	a
Alco2a	R333.2	SE.2	c	-	t	-	g	g	t	g	t	-	c	g	-	t	a	-	a	g	a	-	g	g		Arru1a	R517.10	RL.4	a	t	g/a	g	c	c	a		Ba6-1b	R526.2	RD.1	g	c	a	g	g	g	g	a	a	a
Alco2b	R339.2	SF.2	c	-	t	t	g	g	t	g	t	c	-	g	t	t	a	g	a	g	a	a	g	g		Bar2a	VK428.18	RL.9	-	c	a	a	t	t	-		Ban2b	R526.37	SM.2	g	c	g	g	-	g	g	a	-	a
Arru1a	R222.19	RL.4	c	g	t	t	g	g	t	g	t	c	a	g	t	t	g/a	g	-	g	a	a	g	g		Bar2b	VK440.25	RM7	a	c	a	a	t	t	a		Bar13a	R523.47	ST.8	g	c	a	g	g	g	g	a	-	a
Arru1b	R204.4	RM.4	c	-	t	t	g	-	t	g	t	c	a	g	t	t	a	g	a	g	a	g/a	g	g		Bar9a	R517.45	ST.4	a	t	a	g	c	t	-		Bar13b	R526.44	SU.8	g	c	a	g	g	g	g	-	-	a
Arru1b	R215.18	RM.4	c	-	t	t	g	g	t	g	t	c	-	g	t	t	a	-	a	g	a	g/a	g	g		Bar9a	R524.7	ST.4	a	t	a	g	c	c/t	a		Bol5a	R523.43	SP.18	g	c	a	g	g	g	g	a	-	a
Ba12-1a	R143.32	RC.5	c	-	c	t	g	g	t	g	t	c	a	g	t	t	a	g	-	g	a	a	g	g		Bar9b	R520.42	SU.4	a	t	a	g	c	t	a		Bol5b	R526.43	SU.18	g	c	a	g	g	g	g	a	-	a
Ba12-1b	R215.21	RD.2	c	g	c	g	g	g	t	g	t	c	a	g	t	t	g/a	g	a	g	a	a	g	g		Cmol138a	R517.19	RX.2	a	t	a	g	c	t	a		Cast1a	R523.26	SB.17	g	c	a	g	g	g	g	a	-	a
Ba12-2a	R143.33	RC.6	c	-	t	t	a	g	t	g	-	c	a	g	t	t	a	g	-	g	-	a	g	g		Cmol138b	R520.16	RY.8	a	t	a	g	c	t	a		Cast1b	R526.32	SH.12	g	c	a	g	g	g	g	a	-	a
Ban2a	R373.2	SL.2	c	-	t	-	g/a	g	t	g	c	c	g/a	g	t	t	g	-	g	g	a	a	g	g		Cmol140a	R517.20	RX.4	a	t	a	g	c	t			Cmol105a	R523.19	RW.3	g	c	a	g	g	g	g	a	-	a
Ban2b	R381.2	SM.2	c	g	-	-	a	g	t	g	c	c	g/a	g	-	t	g	-	g	g	a	a	g	g		Cmol140b	R520.15	RY.10	a	t	a	g	c	t	a		Cmol105b	R527.8	Ry.4	g	c	g	g	g	g	g	a	a	a
Ban7a	R373.7	SL.7	c	-	t	t	a	g	t	g	t	c	a	g	t	t	g/a	g	-	g	g/a	-	g	g		Cmol151a	VK428.19	RQ.16	-	t	g/a	-	t	t	a		Cmol123a	R523.20	RX.1	g	c	a	g	g	g	g	a	-	a
Bar1a	R191.11	RL.6	c	-	t	-	-	g	t	a	t	-	-	g	-	t	a	-	-	g	a	a	-	-		Cmol151b	VK440.26	RR5	a	t	g	a	t	t	a		Cmol123b	R526.16	RY.7	g	c	a	g	g	g	g	a	a	a
Bar1b	R204.6	RM.6	c	-	t	t	a	g	t	a	t	c	a	g	t	t	a	t	a	g	a	a	g	g		Fala5a	R517.21	RY.8	a	t	a	g	c	t	-		Cmol12a	R523.18	RW.1	g	c	g	g	g	g	g	a	-	a
Bar2a(2)	R215.14	RN	c	g	t	t	g	g	t	g	t	c	a	g	t	t	a	g	a	g	a	a	g	g		Fala5b	R520.29	SI.6	a	t	a	g	c	c/t	a		Cmol12b	R526.14	RY.1	g	c	g	g	g	g	g	a	-	a
Bar2b	R204.7	RM.7	c	g	t	t	g	g	t	g	t	c	a	g	t	t	a	g	a	g	a	a	g	g		Fupe5a	R517.11	RN.13	a	t	a	g	c	t	a		Cmol139a	R523.21	RX.3	g	c	a	g	g	g	g	a	-	a
Bar3a	R215.16	RL.8	c	g	t	t	a	g	t	g	c	c	a	g	t	t	a	g	g	g	a	a	g	g		Fupe5b	R520.10	RO.5	a	t	a	g	c	t	a		Cmol139b	R526.17	RY.9	g	c	a	g	g	g/a	g	a	a	a
Bar3b	R204.8	RM.8	c	-	t	t	a	g	t	g	c	c	a	g	t	t	a	g	g	g	a	a	g	g		Fupe6a	R517.12	RO.6	a	t	a	g	c	t	a		Cmol44a	R523.9	RQ.14	g	c	a	g	g	g	g	a	-	a
Bar4a2	R215.15	RL.9	c	-	c	-	g	g	t	g	t	-	-	g	-	t	a	g	-	g	a	a	-	-		Fupe6b	R520.11	RP.11	a	t	a	g	c	t	a		Cmol44b	R526.6	RR.3	g	c	a	g	g	g	g	a	-	a
Bar4b	R204.9	RM.9	c	-	c	t	g	g	t	g	t	c	a	g	t	t	a	g	a	g	a	a	g	g		Gam4a	R517.37	SM.16	a	t	a	g	c	-	a		Coca3a	R523.28	SC.11	g	c	g	g	g	g	g	a	-	a
Bar5a	R191.15	RL.10	g	g	t	-	-	g	-	g	-	-	-	g	-	-	-	g	-	-	a	g	-	-		Gam4b	R520.40	SQ.11	a	t	a	g	c	t	a		Coca3b	R526.22	SD.3	g	c	g	g	g	g	g	a	-	a
Bar5a	R215.17	RL.10	c	g	t	t	a	g	t	g	t	c	a	g	t	t	a	g	a	g	a	g	g	g		Gam7a	R517.40	SN.9	a	t	a	g	c	t	a		Coca4a	R523.29	SC.12	g	c	a	g	g	g	g	a	-	a
Bar5a(2)	R230.20	RP.10	c	-	t	t	-	g	t	g	t	c	a	g	t	t	g/a	g	-	g	g	g	-	g		Gam7b	R520.41	SQ.14	a	t	a	g	c	t	a		Coca4a	R527.10	SC.12	g	c	a	g	g	g	g	a	g/a	a
Bar5b	R204.10	RM.10	c	g	t	t	g/a	g	t	g	t	c	g/a	-	-	t	-	g	g	-	a	g	g	g		Gro3a	R517.17	RX.13	a	t	a	g	c	t	a		Coca4b	R526.23	SD.4	g	c	a	g	g	g	g	a	a	a
Bar5b	R283.19	RM.10	c	g	t	t	a	g	t	g	t	c	g/a	g	t	t	a	g	a	g	a	g	g	g		Gro3a	R520.27	SG.11	a	t	a	g	c	t	a		Coca4b	VK518.17	SD.4	g	c	a	g	g	g	g	a	a	a
Bar6a	R414.19	ST.1	c	-	t	t	a	g	t	g	-	c	a	g	t	t	a	g	g	g/a	a	a	g	g		Guz4a	R517.33	SK.16	a	t	a	a	t	c	a		Coca5a	R523.30	SC.13	g	c	a	g	g	g	g	a	-	a
Bar6b	R417.1	SU.1	c	g	t	t	a	g	t	g	c	c	a	g	t	t	g/a	g	g	g	a	a	g	g		Guz4b	R524.4		a	c/t	a	a	t	t	-		Coca5b	R526.24	SD.5	g	c	a	g	g	g/a	g	a	a	a
Bar6b	R433.32	SU.1	c	-	t	t	a	g	t	g	c	c	a	g	t	t	a	g	g	g	a	a	g	g		Hume10a	R517.30	SH.14	a	t	a	g	c	t	a		Dia3b	R526.41	SS.3	g	c	a	g	g	g	g	a	-	a
Bar7a	R414.20	ST.2	c	g	c	t	g	g	t	g	t		a	g	t	t	a	g		g	a	a	g	g		Hume10b	R520.28	SI.10	a	t	a	g	c	c/t	a		Dia3a	R527.12	SR.3	g	c	a	g	g	g	g	a	-	a
Bar7b	R417.2	SU.2	c	g	c	t	g	g	t	g	t	c	a	g	t	t	g/a	g	a	g	a	a	g	g		Hume1a	R517.14	RR.6	a	t	a	g	c	t	a		Fora1a	R523.31	SD.14	g	c	a	g	g	g	g	a	-	a
Bar8a	R418.14	ST.3	c	g	t	t	a	g	t	g	t		g/a	g		t	g/a			g	g/a	g	g	g		Hume1b	R520.13	RS.1	a	t	a	g	c	t	a		Fora1b	R526.29	SG.1	g	c	a	g	g	g	g	a	a	a
Bar8b	R417.3	SU.3	c	g	t	t	a	g	t	g	t	c	a	g	t	t	g/a	g	g/a	g	a	g	g	g		Hume25a	R517.31	SJ.11	a	t	a	a	t	t	a		Fora4a	R523.32	SD.17	g	c	a	g	g	g	g	a	-	a
Bar9a	R418.15	ST.4	c		t	t	g	g	t	g	t			g		t	a			g	a	a	g	g		Hume25b	R520.31	SK.6	a	t	a	a	t	t	a		Fora4b	R526.30	SG.4	g	c	a	-	g	g	g	a	-	a
Bar9b	R417.4	SU.4	c	g	t	t	g	g	t	g	t	c	a	g	t	t	g/a	g	a	g	a	a	g	g		Hume26a	R517.32	SJ.12	a	t	a	g	c	-	-		Gam1a	R523.11	RR.14	g	c	a	g	g	g	g	a	a	a
Bar10a	R418.16	ST.5	c		t	t	a	g	t	a	t	c	a	g	t	t	a	g		g	a	a	g	g		Hund1a	R517.18	RX.16	a	t	g/a	g	t	c	a		Gam1b	R526.10	RS.9	g	c	a	g	g	g	g	a	a	a
Bar10b	R417.5	SU.10	c		t	t	a	g	t	a	t	c	a	g	t	t	a	g		g	a	a	g	g		Hund1b	R520.19	SB.3	a	t	g/a	g	t	c	a		Gam2a	R523.12	RR.15	g	c	a	-	g	g/a	g	a	-	a
Bar11a	R414.24	ST.6	c		t	t	g/a	g		g	t	c	g/a	g	t	t	g/a	g	g/a	g/a	a		g	g		Junc13a	R517.35	SM.13	a	t	g/a	a	t	t	a		Gam2a	R527.5	RR.15	g	c	a	g	g	g	g	a	a	a
Bar11a	R418.15	ST.6	c	g	t	t	a	g	t	g	t		a	g		t	g/a	g		g	g/a	g	g	g		Junc13a	R524.5	SM.13	a	t	a	g	t	c	-		Gam2a	R527.5	RR.15	g	c	a	g	g/a	g	g/a	a	a	a
Bar11b	R417.6	SU.6	c	g	t	t	a	g	t	g	t	c	a	g		t	a	g		g	a	g	g	g		Junc13b	R520.35	SN.7	a	t	g/a	g	t	c	a		Gam2b	R526.7	RS.10	g	c	a	g	g	g/a	g	a	a	a
Bar12a	R414.25	ST.7	c	g	c	t	g	g	t	g	t	c	a	g	t	t	a	g		g	a	a	g	g		Junc2a	R517.22	RZ.14	a	t	a	g	t	c	a		Gam2b	VK518.17	RS.10	g	c	a	g	g	g	g	a	a	a
Bar12b	R417.7	SU.7	c		c	t	g	g	t	g	t	c	a	g		t	a			g	a	a	g	g		Junc2b	R520.17	SA.14	a	t	a	g	t	c	a		Gam5a	R523.39	SM.17	g	c	a	g	g	g	g	a	a	a
Bar13a	R467.33	ST.8	c		t	t	a	g	t	g	c	c	a	g	t	t	g	g	g	g	a	a	g	g		Junc8a	R517.38	SM.9	a	t	a	g	c	-	-		Gam5b	R526.40	SQ.12	g	c	a	g	g/a	g	g	a	a	a
Bar13b	R417.8	SU.8	c		t	t	a	g	t	g	c	c	a	g		t	g		g	g	a	a	g	g		Junc8b	R520.33	SN.2	a	t	a	g	c	c/t	a		Gam5b	VK518.19	SQ.12	g	c	a	g	g	g	g	a	a	a
Bar14a	R414.27	ST.9	c		t	t	a	g	t	g	t		g/a	g	t	t	a	g		g	a	g	g	g		Junc9a	R517.34	SM.10	a	t	a	g	c	t	a		Hig2a	R523.48	SU.16	g	c	a	g	g	g	g	a	-	a
Bar14a	R443.31	ST.9	c		t	t	a	g	t	g	t	c	a	g	t	t	g/a	g	a	g	a	g	g	g		Junc9b	R520.34	SN.3	a	t	a	g	c	t	a		Hig2a	VK518.20	SU.16	-	-	a	-	g	g	g	-	-	a
Bar14b	R417.9	SU.9	c	g	t	t	a	g	t	g	t	c	a	g		t	g/a	g		g	a	g	g			Mina14a	VK428.23	RP.5	-	t	a	g	c	t	a		Hig2b	R526.46	SV.2	g	c	a	g	g	g	g	-	-	a
Bar15a	R414.28	ST.10	c	g	c	t	g	g	t	g	t			g		t	a	g		g/a	a	a	g	g		Mina14b	VK440.30	RQ5	a	t	a	g	c	t	a		Hume19a	R523.35	SJ.5	g	c	a	g	g	g	g	a	a	a
Bar15b	R417.10	SU.5	c		c	t	g-	g	t	g	t	c	a	g	t	t	a	g	a	g-	a	a	g	g		Mina18a	R524.3	RP.9	a	t	a	g	c	t	a		Hume19b	R526.33	SK.3	g	c	a	g	g	g	g	a	-	a
Bas3a	R322.14	SC.14	c	-	c	t	g	g	t	g	t	c	g/a	g	t	t	a	g	a	g	a	a	g	g		Mina18b	R520.12	RQ.9	a	t	a	g	c	t	a		Hume21a	R523.36	SJ.7	g	c	a	g	g	g	g	a	-	a
Bas3b	R347.14	SG.14	c	-	c	t	g	g/a	t	g	t	c	-	g	t	t	a	g	a	g	a	a	g	g		Mina1a	VK428.21	RJ.1	-	c	a	a	t	t	a		Hume21b	R526.34	SK.4	g	c	a	g	g	g	g	-	-	a
Bas5a	R322.16	SC.16	c	-	c	t	g	g	t	g	t	c	-	g	t	t	a	g	a	g	a	a	g	g		Mina1b	VK440.28	RK1	a	c	a	a	t	t	a		Hume24a	R523.34	SJ.10	g	c	a	g	g	g	g	a	a	a
Bas5b	R347.16	SG.16	c	-	c	t	g	-	t	g	t	-	-	g	-	t	a	g	a	g	a	-	-	g		Mina5a	VK428.22	RJ.5	g	t	-	a	t	t	a		Hume24b	R526.35	SK.5	g	c	a	g	g	g	g	a	a	a
Bas6a	R481.6	SC.17	-	-	-	-	g	g	t	g	t	-	-	g	-	-	-	-	a	-	a	-	-	g		Mina5b	VK440.29	RK5	g	t	a	a	t	t	a		Hume2a	R523.13	RR.7	g	c	a	g	g	g	g	a	a	a
Bas6b	R347.17	SG.17	c	-	c	t	g	g/a	t	g	t	c	-	g	t	t	a	g	a	g	a	-	g	g		Mina9a	R517.8	RJ.9	a	t	a	g	c	t	a		Hume2b	R526.8	RS.2	g	c	a	g	g	g/a	g	a	a	a
Bol5a	R398.18	SP.18	c	g	t	t	a	g	t	g	c	-	a	g	t	t	g	g	-	g	a	a	g	g		Mina9b	R520.8	RK.9	a	t	a	g	c	t	a		Hume2b	R527.6	RS.2	g	c	a	g	g	g	g	a	-	a
Cab2a	R414.13	SS.13	c	g	c	-	g	g	t	g	t	c	g/a	g	-	-	g	g	a	g	a	a	g	g		MIV2a	R517.39	SN.12	a	t	a	g	c	t	a		Hume8a	R523.10	RR.13	g	c	g	g	g	g	g/a	a	g/a	a
Cab2b	R481.24		c	g	c/t	t	g/a	g	t	a	t	-	a	g	t	t	a	g	-	g	a	a	g	g		MIV2b	R524.8	SO.2	a	t	a	g	c	t	a		Hume8a	R527.4	RR.13	g	c	g	g	g	g	g	a	a	a
Cast1a	R322.27	SB.17	c	-	t	t	a	g	t	g	c	c	-	g	t	t	g	g	g	g	a	a	g	g		Pai16a	R517.26	SE.12	a	t	a	g	c	t	a		Hume8b	R526.9	RS.8	g	c	g	g	g	g/a	g	a	a	a
Cast1b	R348.12	SH.12	c	g	t	t	a	g	t	g	c	c	-	g	t	t	g	g	g	g	a	a	g	g		Pai16b	R520.22	SF.12	a	t	a	g	c	t	a		Mina17a	R523.8	RP.8	g	c	g	g	g	g	g	a	a	a
CDV1a	R297.18	RX.9	c	-	c	t	g	g	t	g	t	c	-	g	t	t	a	g	a	g	a	a	g	g		Pai17a	R517.27	SE.13	a	t	a	g	c	t/c	a		Mina17b	R526.5	RQ.8	g	c	g	g	g	g	g	a	a	a
CDV1b	R313.1	SA.1	c	-	c	-	g	g	t	g	t	c	g/a	-	g	-	a	-	a	g	a	-	g	g		Pai17b	R520.23	SF.13	a	t	a	g	c	c/t	a		Mina4a	R523.3	RJ.4	g	c	a	g	g	g	g	a	g/a	a
CDV2a	R297.19	RX.10	c	g	t	t	a	g	t	g	t	c	a	g	t	t	a	g	a	g	a	g	g	g		Pai18a	R517.28	SE.14	a	t	a	g	c	t	a		Mina4b	R526.3	RK.4	g	c	a	g	g	g/a	g	a	a	a
CDV2b	R313.2	SA.2	c	g	t	t	a	g	t	g	t	c	a	g	t	t	a	g	a	g/a	a	g	g	g		Pai18b	R520.24	SF.14	a	t	a	g	c	t	a		Moca1a	R523.5	RN.1	g	c	a	g	g	g/a	g	a	a	a
CDV3a	R297.20	RX.11	c	-	c	t	g	g	t	g	t	c	-	g	t	t	a	-	a	g	a	a	g	g		Pai7a	VK455.7	RZ.7	a	t	a	g	c	c/t	a		Moca1b	R526.25	SD.6	g	c	a	g	g	g	g	a	a	a
Cel1a	R348.1	SH.1	c	-	t	t	a	g	t	g	t	c	a	g/a	t	t	a	a	a	a	a	a	g	g		Pai7a	R517.23	RZ.7	a	t	a	g	c	c/t	a		Moca3a	R523.6	RN.3	g	c	a	g	g	g	g	a	a	a
Cel1b	R404.14	SI.1	c	-	t	t	a	g	t	g	t	-	a	g	t	t	a	-	-	-	a	a	-	-		Pai7b	R520.18	SA.7	a	t	a	g	c	t	a		Moca3b	R526.26	SD.8	g	c	a	g	g	g	g	a	-	a
Cel1b	R467.12	SI.2	c	-	t	t	a	g	t	g	t	c	a	a	t	t	a	g	a	a	a	a	g	g		Par3a	R517.24	SB.7	a	t	a	g	c	t	a		Moca3b	VK518.21	SD.8	g	-	a	g	g	g	g	a	-	a
Cel2a	R348.2	SH.2	c	-	c	t	g	g	t	g	t	c	a	g	t	t	g/a	g	a	g	a	a	g	g		Par3b	R520.20	SC.3	a	t	a	g	c	t	a		Moca4a	R523.7	RN.4	g	-	a	g	-	g	g	-	-	a
Cel2b	R443.22	SI.2	c	-	c	t	g	g	t	g	t	c	a	g	t	t	a	g	a	g	a	a	g	g		Rein15a	R517.5	RD.5	a	t	a	g	c	t	a		Moca4a	R527.3	RN.4	g	c	a	g	g	g	g	a	a	a
Cel3a	R348.3	SH.3	c	-	t	t	a	g	t	g	t	c	g/a	g/a	t	t	g/a	g	a	a	a	a	g	g		Rein15b	R520.5	RE.4	a	t	a	g	c	c/t	a		Moca4b	R526.27	SD.9	g	c	a	g	g	g	g	a	-	a
Cel3b	R351.3	SI.3	g/c	-	t	-	a	g	t	g	t	c	g/a	g/a	t	t	a	-	-	-	a	-	g	g		Rein15b	R524.1	RE.4	a	t	a	g	c	t	a		Pai15a2	R523.22	SV.18	g	c	g	g	g	g	g	a	-	a
Cel3b	R392.2	SI.3	c	-	-	-	g/a	g	t	g	t	c	a	a	-	-	a	-	a	a	a	g/a	g	g		Rein1a	R517.1	RA.1	a	t	a	g	c	t	-		Pai15b	R526.18	SA.12	g	c	g	g/a	g/a	g	g	a	-	a
Cel3b	R382.9	SI.3	c	-	t	t	g/a	g	t	g	t	c	a	a	t	t	a	g	a	-	a	a	g	g		Rein1b	R520.1	RB.1	a	t	a	g	c	t	a		Pai15b	R527.9	SA.12	g	c	g	g	g	g	g	a	a	a
Cel3c	R443.3	SW.3	c	-	t	-	g/a	g	t	g	t	c	a	g/a	-	-	a	-	a	a	a	a	g	g		Rein22a	R517.6	RE.10	a	t	a	g	c	t	a		Pai6a	R523.23	RZ.6	g	c	g	g	-	g	g	a	-	a
Cine1a	R369.9	SK.9	c	g	t	t	g	g	t	g	t	c	g	g	t	t	g/a	g	-	g	a	-	-	g		Rein22b	R520.6	RF.7	a	t	a	g	c	t	a		Pai6b	R526.19	SA.6	g	c	-	g	-	g	g	-	a	a
Cine1b	R373.10	SL.10	c	g	t	t	-	g	t	g	t	-	-	g	t	t	a	-	-	-	g/a	-	-	-		Rein23a	R517.7	RE.11	a	t	g	a	t	t	a		Pai6b	R527.16	SA.6	-	-	g	-	g	-	g	-	-	a
Cine1b	R382.2	SL.10	c	g	-	-	-	-	t	g	t	c	a	g	-	t	g	-	a	g	a	-	-	-		Rein23b	R520.7	RF.8	a	t	g	a	t	t	a		Par2a	R523.27	SB.6	g	c	a	g	g	g	g	a	a	a
Cine1b	VK503.37	SL.10	-	-	t	-	-	g	-	g	t	-	-	g	-	-	-	-	-	-	-	g				Rein2a	R517.2	RA.2	a	t	a	g	c	c/t	-		Par2b	R526.20	SC.2	g	c	a	g	g	g	g	a	a	a
Cine2a	R369.10	SK.10	c	g	c	t	g	g	-	g	t	-	-	g	-	t	-	-	-	g	a	a	-	g		Rein2b	R520.2	RB.2	a	t	a	g	c	t	a		Par7a	R523.24	SB.11	g	c	a	g	g	g	g	a	-	a
Cmol104a	R297.3	RW.3	c	-	t	t	a	g	t	g	c	t	g/a	g	t	t	a	g	g	g	a	a	g	g		Rein31a	VK428.24	RH.1	-	t	a	g	c	t	a		Par7b	R526.21	SC.7	g	c	a	g	g	g	g	a	-	a
Cmol104b	R334.14	RY.3	c	-	t	t	a	g	t	g	c	t	-	g	t	t	a	g	g	g	a	a	g	g		Rein31b	VK440.31	RI6	a	t	a	g	c	t	a		Rein28a	R523.2	RG.7	g	c	g	g	g	g/a	g	a	a	a
Cmol105a	R297.4	RW.4	c	-	t	-	a	g	t	g	c	c	g/a	g	-	t	g	g	g	g	a	-	g	g		Rein3a	R517.3	RA.3	a	t	a	g	c	t	a		Rein28a	R527.2	RG.7	g	c	g	g	g	g	g	a	a	a
Cmol105b	R299.4	RY.4	-	-	t	-	a/g	g	t	g	c	c	g/a	g	-	-	g	-	g	g	a	-	a	g		Rein3b	R520.3	RB.3	a	t	a	g	c	t	a		Rein28b	R526.1	NA.2	g	c	g	g	g	g/a	g	a	a	a
Cmol105b	R363.11	RY.4	c	g/a	t	t	a	g	t	g	c	c	g/a	g	t	t	g	g	g	g	a	g/a	g	g		Rein4a	R517.4	RA.4	a	t	a	g	c	t	-		Rein28b	VK518.22	NA.2	g	c	g	g	g	g	g	a	a	a
Cmol119a	R297.5	RW.5	c	g	c	t	g	g	t	g	t	c	a	g	t	t	a	g	a	g	a	a	g	g		Rein4b	R520.4	RB.4	a	t	a	g	c	t	a		Rodi1a	R523.4	RM.1	g	c	a	g	g	g/a	g	a	a	a
Cmol119b	R299.5	RY.5	c	-	c	-	g	g	t	g	t	c	-	g	-	-	a	-	a	g	a	-	-	g		Roy2a	R517.44	ST.12	a	t	a	g	c	t	a		Rodi1b	R526.4	RO.12	g	c	a	g	g	g	g	a	a	a
Cmol122a	R297.6	RW.6	c	g	t	t	a	g	t	g	t	c	a	g/a	t	t	a	g	a	a	a	a	g	g		Roy2b	R520.44	SV.7	a	t	a	g	c	t	a		Roy3a	R523.46	ST.13	g	c	a	g	g	g	g	a	g/a	a
Cmol122b	R334.11	RY.6	c	g	t	t	a	g	t	g	t	c	a	a	t	t	a	g	a	a	a	a	g	g		Seba1a	R517.9	RL.3	a	t	a	g	c/t	t	-		Roy3b	R526.47	SV.8	g	c	a	g	g	g	g	-	-	a
Cmol123a	R297.7	RX.1	c	-	t	t	a	g	t	g	c	c	g/a	g	t	t	g	g	g	g	a	a	g	g		Seba1b	R520.30	SJ.15	a	t	a	g	c	t	a		Roy3b	VK518.23	SV.8	g	c	a	g	g	g	g	g	a	a
Cmol123b	R299.7	RY.7	c	-	t	t	g	g	t	g	c	c	a	g	-	t	g	-	-	g	a	-	g	g		Troc6a	VK428.20	SS.9		c	a	a	t	t	a		Tar4a	R523.14	RT.4	g	c	a	g	g	g	g	a	-	a
Cmol12a	R297.1	RW.1	c	-	t	-	a	g	t	g	c	c	g/a	g	-	-	g--	-	g	g	a	-	g	g		Troc6a	R517.43	SS.9	a	c/t	a	a	t	t	a		Tar4b	R526.11	RU.4	g	c	a	g	g	g	g	a	a	a
Cmol12b	R334.12	RY.1	c	-	t	t	a	g	t	g	c	c	g/a	g	t	t	g	g	g	g	a	g/a	g	g		Troc6b	VK440.27	SV1	a	c	a	a	t	t	a		Tar5a	R523.15	RT.5	g	c	a	g	g	g	g	a	g/a	a
Cmol138a	R297.8	RX.2	c	g	t	t	g	g	t	g	t	c	a	g	t	t	a	g	a	g	a	a	g	g		Troc6b2	R520.43	SV.1	a	c	a	a	t	t	a		Tar5b	R526.12	RU.5	g	c	a	g	g	g	g	a	a	a
Cmol138b	R299.8	RY.8	c	-	t	t	g	g	-	g	c/t	c	a	g	-	-	a	g	-	g	a	a	g	g		Vald1a	R517.15	RS.12	a	t	a	g	c	t	a		Tar6a	R523.16	RT.6	g	c	a	g	g	g	g	a	-	a
Cmol138b	R363.12	RY.8	c	-	t	t	g	g	t	g	t	c	a	g	t	t	a	g	a	g	a	g/a	g	g		Vald1b	R520.14	RU.12	a	t	a	g	c	t	a		Tar6b		RZ.6	g	-	a	g	g	g	g	a	-	a
Cmol139a	R297.9	RX.3	c	g	t	t	a	g	t	g	c	c	g/a	g	t	t	g	g	g	g	a	a	g	g		Yese10a	R517.41	SO.5	a	t	a	g	c	t	a		Tar6c	R526.48	SW.5	g	c	a	g	g	g	g	-	-	g/a
Cmol139b	R299.9	RY.9	c	-	t	t	a	g	t	g	c	c	-	g	-	t	g	g	g	g	a	a	g	g		Yese10b	R520.38	SP.5	a	t	a	g	c	t	a		Tar7a	R523.17	RT.7	g	c	a	g	g	g	g	a	-	a
Cmol140a	R297.10	RX.4	c	-	t	t	g	g	t	g	t	c	-	g	t	t	a	g	a	g	a	a	g	g		Yese12a	R517.42	SO.7	a	t	a	g	c	t	a		Tar7b	R526.13	RU.7	g	c	a	g	g	g	g	a	a	a
Cmol140b	R299.10	RY.10	c	-	t	t	g	g	t	g	t	c	-	g	-	t	a	-	-	g	a	-	-	g		Yese12b	R520.39	SP.7	a	t	a	g	c	c/t	a		Tint1a	R523.25	SB.16	g	c	a	g	g	g	g	a	-	a
Cmol151a	R235.15	RQ.16	c	-	t	t	g	g	t	g	t	c	a	g	t	t	a	g	a	g	a	a	g	g		Yese12b	R524.6	SP.7	a	t	a	g	c	t	a		Tint1b	R526.31	SH.11	g	c	a	g	g	g	g	a	-	a
Cmol151b	R244.5	RR.5	g/c	g	t	t	g	g	t	g	t	c	g/a	g	t	t	a	g	a	g	a	-	g	g		Yese2a	R517.16	SE.6	a	t	a	g	c	t	a		Tint1b	VK521.11	SH.11	g	c	a	g	g	g	g	a	-	a
Cmol154a	R297.15	RX.5	c	g	t	t	a	g	t	g	t	c	g/a	g	t	t	a	g	a	g	a	g	g	g		Yese2b	R520.26	SF.6	a	t	a	g	c	t	a		Troc8a	R523.44	SS.11	g	c	a	g	g	g	g	a	a	a
Cmol154b	R334.10	RY.11	c	-	t	t	a	g	t	g	t	c	a	g	t	t	a	g	a	g	a	g	g	g		Yese6a	R517.25	SE.10	a	t	a	g	c	t	a		Troc8b	R526.42	SU.14	g	c	a	g	g	g	g	a	-	a
Cmol164a	R297.16	RX.6	c	-	c	t	g	g	t	g	t	c	-	g	t	t	a	-	a	g	a	a	g	g		Yese6b	R520.21	SF.10	a	t	a	g	c	t	a		Yese13a	R523.42	SO.8	g	c	a	g	g	g	g	a	a	a
Cmol164b	R299.12	RY.12	c	-	c	t	g	g	t	g	t	c	-	g	-	t	a	g	a	g	a	a	g	g													Yese13b	R526.39	SP.8	g	c	a	g	g	g	g	a	-	a
Cmol165a	R297.17	RX.7	c	g	t	t	a	g	t	g	t	c	g/a	g	t	t	a	g	a	g	a	g	g	g													Yese3b	VK518.24	SF.7	g	c	a	g	g	g	g	a	a	a
Cmol165b	R299.13	RY.13	c	-	t	t	a	g	t	g	t	c	-	g	-	t	a	-	-	g	a	g	g	g													Yese3a	R523.33	SE.7	g	c	a	g	g	g	g	a	-	a
Cmol16a	R245.12	RQ.13	c	g	c	t	g	g	t	g	t	c	a	g	t	t	a	g	a	g	a	a	g	g													Yese8a	R523.41	SO.3	g	c	a	g	-	g	g	-	-	-
Cmol16b	R244.2	RR.2	c	g	c	t	g	g	t	g	t	c	g/a	g	t	t	a	g	a	g	a	a	g	g
Cmol44a	R245.13	RQ.14	c	-	t	t	a	g	t	g	c	c	a	g	t	t	g	g	g	g	a	a	g	g
Cmol44b	R244.3	RR.3	c	g	t	t	a	g	t	g	c	c	g/a	g	t	t	g	g	g	g	a	a	g	g
Cmol6a	R245.11	RQ.12	c	g	t	t	a	g	t	g	t	c	a	g	t	t	g/a	g	a	g	a	g	g	g
Cmol6b	R244.1	RR.1	c	-	t	-	a	g	t	g	t	c	a	g	t	t	a	-	a	g	a	g	g	g
Cmol71a	R245.14	RQ.15	c	g	t	t	g/a	g	t	g	t	c	g/a	g	t	t	a	g	a	g	a	g	g	g
Cmol71a	R283.20	RQ.15	c	g	t	t	a	g	t	g	t	c	a	g	t	t	a	g	a	g	a	g	g	g
Cmol71b	R244.4	RR.4	c	g	t	t	a	g	t	g	t	c	a	g	t	t	a	g	a	g	a	g	g	g
Cmol79a	R297.2	RW.2	c	-	t	-	a	g	t	g	c	t	g/a	g	t	t	a	g	g	g	a	-	g	g
Cmol79b	R334.13	RY.2	c	-	t	t	a	g	t	g	c	t	a	g	t	t	a	g	g	g	a	a	g	g
Coca1a	R322.10	SC.9	c	-	t	t	g	g	t	g	t	c	g/a	g	t	t	a	g	a	g	a	a	g	g
Coca1b	R323.1	SD.1	c/g	g	t	-	g	g	t	g	t	c	g/a	g	-	-	g/a	g	a	g	a	-	g	g
Coca2a	R322.10	SC.10	c	-	t	t	a	g	t	g	c	c	g/a	g	t	t	a	g	g	g	a	a	g	g
Coca2b	R334.15	SD.2	c	-	t	t	a	g	t	g	c	c	a	g	t	t	a	g	g	g	a	a	g	g
Coca3a	R322.11	SC.11	c	-	t	t	a	g	-	-	c	c	g/a	g	t	t	g	g	g	g	a	a	g	g
Coca3b	R334.16	SD.3	c	-	t	t	a	g	t	g	c	c	g/a	g	t	t	g	g	g	g	a	g/a	g	g
Coca4a	R322.12	SC.12	c	-	t	t	a	g	t	g	c	c	g/a	g	t	t	g	g	g	g	a	a	g	g
Coca4b	R334.17	SD.4	c	-	t	t	a	g	t	g	c	c	g/a	g	t	t	g	g	g	g	a	g/a	g	g
Coca5a	R322.13	SC.13	c	-	t	t	a	g	t	g	c	c	g/a	g	t	t	g	g	g	g	a	a	g	g
Coca5b	R323.5	SD.5	c	g	t	t	a	g	t	g	c	c	g/a	g	t	t	g	g	g	g	a	a	g	g
Cru1a	R369.19	SJ.13	-	g	c	t	-	g	t	g	t	-	a	g	-	t	-	-	-	-	a	a	-	g
Cru1b	R373.8	SL.8	c	-	-	t	-	g	-	g	t	-	a	g	t	t	a	-	-	g	a	a	-	-
Cru1b	R392.7	SJ.8	c	g	c	t	-	-	-	g	t	-	-	g	t	t	g/a	-	-	g/a	a	a	-	g
Cru4a	R369.8	SK.8	c	-	c	t	g	g	t	g	t	c	a	g	t	t	a	g	-	g	a	a	g	g
Cru4b	R467.21	SN.15	c	-	c	t	g	g	-	g	t	-	-	g	-	t	-	-	-	-	a	a	-	-
CRV1a	R143.43	RH.9	c	-	c	t	g	g	t	g	t	c	a	g	t	t	a	g	a	g	a	a	g	g
CRV1b	R145.42	RI.15	c	-	c	t	g/a	g	-	g	t	-	-	g	t	t	a	g	-	g	a	a	-	-
Dia1a	R467.29	SR.1	c	-	t	-	-	g	t	a	-	-	-	g	-	t	a	-	-	g	a	a	-	g
Dia1b	R481.17	SS.1	c	-	t	t	a	g	t	a	t	c	a	g	t	t	g/a	g	-	g	a	a	g	g
Dia3a	R404.3	SR.3	c	-	-	-	-	g	t	g	c	c	g/a	g	-	-	g	-	g	g	-	g	-	g
Dia3b	R481.16	SS.3	c	-	t	t	a	g	t	g	c	c	a	g	t	t	g	g	g	g	-	a	g	g
Fala1a2	R467.13	SJ.18	c	-	t	t	a	g	t	g	c	t	-	g	t	t	a	-	-	g	a	a		g
Fala1b	R348.4	SH.4	c	-	t	t	a	g	t	g	c	t	g/a	g	t	t	a	g	g	g	a	g/a	g	g
Fala2a	R481.9	RY.15	c	-	t	t	a	g	-	-	t	c	a	g	t	t	g/a	g	-	g	a	g	g	g
Fala2a	R467.4	RY.15	c	-	t	-	-	g	t	g	t	c	a	g	-	-	-	-	-	g	a	g		g
Fala2b	R348.5	SH.5	g/c	-	t	t	a	g	t	g	t	c	g/a	g	t	t	a	g	a	g	a	g	g	g
Fala5a	R481.3	RY.8	-	-	t	-	g	g	-	-	t	c	a	g	-	-	-	-	-	g	a	a	-	g
Fala5b	R351.6	SI.6	c	-	t	t	g	g	t	g	t	-	-	y	-	t	a	-	-	g	a	a	-	-
Fora1a	R334.3	SD.14	c	g	t	t	a	g	t	g	c	c	-	g	t	t	g	g	-	g	a	a	g	g
Fora1b	R347.1	SG.1	c	-	t	t	a	g	t	g	-	c	-	g	t	t	g	g	g	g	a	a	g	g
Fora2a	R334.5	SD.15	c	-	t	t	a	g	t	g	t	c	g	g	t	t	g/a	g	a	g	a	g	g	g
Fora2b	R347.2	SG.2	c	-	t	t	a	g	t	g	t	c	-	g	t	t	a	g	a	g	a	g	g	g
Fora3a	R334.6	SD.16	-	-	c	t	g	g	t	g	t	c	-	g	t	t	g/a	g	g/a	g	a	a	g	g
Fora3b	R347.3	SG.3	-	-	c	t	g	g	t	g	t	c	-	g	t	t	g/a	g	-	g	a	a	g	g
Fora4a	R334.7	SD.17	c	-	t	t	a	g	t	g	c	c	-	g	t	t	g	-	g	g	a	a	g	g
Fora4b	R347.4	SG.4	c	-	t	-	a	g	t	g	c	c	-	g	-	t	g	g	g	g	a	-	g	g
Fupe1a	R215.9	RM.9	c	g	t	t	a	g	t	g	t	c	a	a	t	t	a	g	a	a	a	a	g	g
Fupe1b	R222.1	RO.1	c	g	t	t	a	g	t	g	t	c	a	g/a	t	t	a	g	a	a	a	a	g	g
Fupe1c	R467.39	SW.2	c	-	t	t	a	g	t	g	t	-	a	g/a	t	t	a	g	-	-	a	a		g
Fupe2a	R215.10	RM.10	c	g	t	t	a	g	t	g	c	c	a	g	t	t	a	g	g	g	a	a	g	g
Fupe2b	R222.20	RO.2	c	g/a	c	-	g	g	t	g	t	c	a	g	t	-	a	g	a	g	g/a	-	g	g
Fupe3a	R215.11	RM.11	c	g/a	c	t	g	g	t	g	t	c	a	g/a	-	-	-	g	-	-	a	a	g	g
Fupe3a	R230.2	RM.11	c	g	c	g	g	g	t	g	t	c	a	g	t	t	a	g	a	g	a	a	g	g
Fupe3b	R245.10	RO.3	c	-	c	t	g	g	t	g	t	c	a	g	t	t	a	g	a	g	a	a	g	g
Fupe4a	R215.12	RM.12	c	g	t	t	a	g	t	g	t	c	a	a	t	t	a	g	a	a	a	a	g	g
Fupe4b	R230.1	RO.4	c	g	t	t	a	g	t	g	t	c	a	g/a	t	t	a	g	a	a	a	a	g	g
Fupe5a	R215.13	RM.13	c	g	t	t	g	g	t	g	t	c	a	g	t	t	a	g	a	g	a	a	g	g
Fupe5b	R222.5	RO.5	c	g	t	t	g	g	t	g	t	c	g/a	g	t	t	a	g	a	g	g/a	a	g	g
Fupe6a	R222.6	RO.6	c	g	t	t	g	g	t	g	t	c	a	g	t	t	a	g	a	g	g/a	a	g	g
Fupe6b	R230.21	RP.11	c	g	t	t	g	g	t	g	t	c	a	g	t	t	a	g	a	g	a	a	g	g
Fupe7a	R245.15	RO.7	c	-	c	t	g	g	t	g	t	-	a	g	t	t	a	g	-	g	a	a	g	g
Fupe7b	R230.22	RP.12	c	g	c	t	g	g	t	g	t	c	a	g	t	t	a	g	a	g	a	a	g	g
Fupe8a	R222.8	RO.8	c	g	t	t	a	g	t	a	t	c	a	g	t	t	a	g	a	g	a	a	g	g
Fupe8b	R230.23	RP.13	c	g	t	t	a	g	t	a	t	c	a	g	t	t	a	g	a	g	a	a	g	g
Fupe9a	R222.9	RO.9	c	g	t	t	a	g	t	g	t	c	a	g	t	t	g/a	g	a	g	a	g	g	g
Fupe9b	R230.24	RO.14	c	-	t	t	g/a	g	t	g	t	c	a/g	g	t	t	g/a	g	a	g	a	g	g	g
Fupe9b	VK503.26	RO.14	c	-	t	t	-	g	t	g	t	c	a	g	t	t	-	g	a	g	a	g	g	g
Fupe9b	R481.1	RO.14	c	-	t	-	-	g	-	-	t	-	a	g	-	-	a	-	-	-	a	g
Fupe10a	R222.10	RO.10	c	-	t	t	a	g	t	a	t	c	a	g	t	t	a	g	a	g	a	a	g	g
Fupe10b	R230.25	RP.15	c	-	t	t	a	g	t	a	t	c	a	g	t	t	a	g	-	g	a	a	g	g
Fupe11a	R222.11	RO.11	c	g	t	t	a	g	t	g	c	c	a	g	t	t	a	g	g	g	a	a	g	g
Fupe11b	R443.20	RP.16	c	-	t	t	a	g	t	g	c	c	a	g	t	t	a	g	g	g	a	a	g	g
Gam1a	R244.14	RR.14	c	-	t	t	a	g	t	g	c	c	a	g	t	t	g	g	g	g	a	a	g	g
Gam1b	R246.9	RS.9	c	g	t	t	a	g	c/t	g	c	c	a	g	t	t	g	g	a/g	g	a	a	g	g
Gam2a	R244.15	RR.15	c	g	t	t	a	g	t	g	c	c	a	g	t	t	g	g	g	g	a	a	g	g
Gam2b	R246.10	RS.10	c	g	t	t	a	g	c/t	g	c	c	g/a	g	t	t	g	g	g/a	g	a	a	g	g
Gam2b	R283.21	RS.10	c	-	t	t	a	g	t	g	c	c	g/a	g	t	t	g	g	g	g	a	a	g	g
Gam3a	R244.16	RR.16	c	g	c	t	g	g	c/t	g	t	c	a	g	t	t	a	g	a	g	a	a	g	g
Gam3b	R246.11	RS.11	c	g	c	t	g	g	t	g	t	c	a	g	t	t	a	g	-	g	a	a	g	g
Gam4a	R418.3	SM.16	c	-	t	t	g	g	t	g	t	c	a	g	t	t	a	g	a	g	a	-	g	g
Gam4b	R399.11	SQ.11	c	-	t	t	g	g	t	g	t	c	a	g	t	t	a	g	-	g	a	-	g	g
Gam5a	R392.10	SM.17	c	g	t	t	-	g	t	g	c	-	a	g	-	t	g	-	-	g	a	a	-	-
Gam5b	R399.12	SQ.12	c	g	t	t	a	g	t	g	c	c	a	g	t	t	g	g	g	g	a	a	g	g
Gam6a	R392.11	SM.18	c	g	t	t	-	g	-	g	t	-	-	g/a	t	t	-	-	-	a	a	a	-	-
Gam6b	R399.13	SQ.13	c	g	t	t	a	g	t	g	t	-	-	g	-	t	a	-	-	-	a	a	-	g
Gam6b	R418.8	SQ.13	c	g	t	t	a	g	t	g	t	-	a	g/a	-	t	a	-	-	a	a	a	g	g
Gam7a	R385.9	SN.9	c	g	t	t	g	g	t	g	t	c	a	g	t	t	a	g	a	g	a	g/a	g	g
Gam7b	R399.14	SQ.14	c	-	t	t	g	g	t	g	t	-	a	g	t	t	a	-	-	g	a	-	g	-
Gam8a	R385.10	SN.10	c	-	c	t	g	g	t	g	t	c	a	g	t	t	a	g	a	g	a	a	g	g
Gam8b	R399.14	SQ.15	c	-	c	t	g	g	t	g	t	c	a	g	t	t	a	g	a	g	a	a	g	g
Gro2a	R297.22	RX.12	c	-	c	t	g	g	t	g	t	c	-	g	-	t	a	-	a	g	a	-	-	g
Gro2b	R347.10	SG.10	-	-	c	t	g	g/a	t	g	t	-	-	g	-	t	-	-	a	g	-	a	-	g
Gro3a	R297.23	RX.13	c	-	t	t	g	g	t	g	t	c	-	g	-	t	a	-	a	g	a	-	-	g
Gro3b	R347.11	SG.11	c	-	t	t	g	g	t	g	t	-	-	g	-	t	a	-	a	g	a	-	-	g
Gro4a	R297.24	RX.14	-	-	c	t	g	g	t	g	t	c	-	g	-	t	a	-	-	g	a	-	-	g
Gro4b	R467.10	SG.12	c	-	c	-	-	g	t	g	t	-	-	g	-	-	-	-	-	g	a	-	-	g
Gro5a	R297.25	RX.15	c	-	t	t	a	g	c/t	a	t	c	-	g	t	t	a	-	a	g	a	a	g	g
Gro5a2	R443.18	SW.18	c	-	t	t	a	g	t	a	t	c	a	g	t	t	g/a	-	a	g	a	a	g	g
Gro5b	R347.13	SG.12	c	-	t	t	a	g	t	a	t	-	-	g	t	t	-	-	a	-	a	a	-	-
Gsl1a	R304.1	RZ.1	c	-	c	t	g	g	t	g	t	c	g/a	g	-	t	a	g	a	g	a	-	g	g
Gsl1b	R347.6	SG.6	c	-	c	t	g	g	t	g	t	c	-	g	-	t	a	g	a	g	-	a	g	g
Gsl2a	R304.2	RZ.2	c	g	t	t	a	g	t	a	t	c	g/a	g	t	t	a	g	a	g	a	a	g	g
Gsl2b	R347.6	SG.7	c	-	t	t	a	g	t	a	t	-	-	g	-	t	a	-	-	g	a	a	g	g
Gsl3a	R304.3	RZ.3	c	-	t	t	a	g	t	g	t	c	g/a	g	t	t	a	g	a	g	a	g	g	g
Gsl3b	R347.7	SG.8	c	-	t	t	a	g	t	g	t	c	g/a	g	t	t	a	-	a	g	a	g	g	g
Guz1a	R369.13	SK.13	c	-	c	t	g	g	t	g	t	-	-	g	t	t	a	-	-	g	a	a	-	g
Guz1b	R373.14	SL.14	c	g	c	t	g	g	t	g	t	-	-	g	-	t	-	-	-	-	g/a	a	-	-
Guz1b	R382.4	SL.14	c	g	c	-	-	-	t	g	t	c	-	g	-	-	-	-	-	-	a	a	-	g
Guz2a	R369.14	SK.14	-	g	t	t	-	-	-	a	t	-	-	g	t	t	-	-	-	-	a	a	g	-
Guz2b	R373.15	SL.15	c	g	-	-	a	g	-	a	t	-	-	g	-	-	-	-	-	-	a	a	-	-
Guz3a	R369.15	SK.15	c	g	t	t	-	g	-	g	c/t	c	a	g	t	t	-	-	g	-	a	a	g	g
Guz3a	R481.13		c	-	t	-	-	g	-	g	c	-	-	g	-	-	-	-	g	-	a	a
Guz3b	R373.16	SL.16	c	g	t	t	-	g	-	-	c	-	a	g	-	t	-	-	-	-	-	a	-	-
Guz3b	R382.5	SL.16	c	g	t	t	-	g	-	g	c	-	-	g	t	t	-	-	-	g	-	a	g	g
Guz4a	R467.14	SK.16	c	-	c/t	t	g/a	g	t	g/a	t	c	a	g	t	t	a	g	a	g	a	a	g	g
Guz4b	R373.17	SL.17	c	-	t	t	g	g	t	g	t	-	a	g	t	t	-	g	-	g	g/a	a	-	a
Hig2a	R417.15	SU.16	c	-	t	t	-	g	-	g	c	-	a	g	t	t	g	-	-	g	a	a	-	-
Hig2b	R421.2	SV.2	c	g	t	-	g/a	g	t	g	c	c	a	g	-	-	g	g	g	g	a	-	g	g
Hume1a	R244.6	RR.6	c	g	t	t	g	g	t	g	t	c	a	g	t	t	g/a	g	a	g	a	a	g	g
Hume1b	R246.1	RS.1	c	g	t	t	g	g	c/t	g	t	c	a	g	t	t	a	g	-	g	a	a	g	g
Hume2a	R244.7	RR.7	c	-	t	t	a	g	t	g	c	c	g/a	g	t	t	g	g	g	g	a	a	g	g
Hume2b	R246.2	RS.2	c	g	t	t	a	g	c/t	g	c	c	g/a	g	t	t	g	g	g/a	g	a	a	g	g
Hume3a	R244.8	RR.8	c	-	t	t	a	g	t	g/a	t	c	a	g	t	t	g/a	g	g/a	g	a	a	g	g
Hume3b	R246.3	RS.3	c	-	t	-	a	g	t	a	t	c	a	g	t	t	a	g	a	g	a	a	g	g
Hume4a	R244.9	RR.9	c	g	t	-	a	-	t	g	t	c	-	g	t	t	g/a	g	-	g	a	g	-	g
Hume4b	R246.4	RS.4	c	-	t	-	-	g	t	g	t	c	-	g	t	t	-	g	-	g	a	g	g	g
Hume5a	R244.10	RR.10	c	-	t	t	a	g	t	a	t	c	a	g	t	t	a	g	a	g	a	a	g	g
Hume5b	R246.5	RS.5	c	g	t	t	a	g	t	a	t	c	g/a	g	t	t	a	g	-	g	a	a	g	g
Hume8a	R244.13	RR.13	c	--	t	t	a	g	c/t	g	c	c	a	g	t	t	g	g	g	g	a	a	g	g
Hume8b	R246.8	RS.8	c	g	t	t	a	g	t	g	c	c	g/a	g	t	t	g	g	g	g	a	a	g	g
Hume10a	R348.14	SH.14	c	-	t	t	g	g	t	g	t	c	-	g	t	t	a	g	-	g	a	a	-	g
Hume10b	R351.10	SI.10	c	g	t	t	g	-	-	g	t	-	-	g	-	t	-	-	-	-	a	a	-	-
Hume10b2	R443.10	SW.10	c	-	t	-	g	g	t	g	t	c	a	g	-	-	a	-	-	g	a	-		g
Hume11a	R467.11	SH.15	c	-	c	t	g	g	t	g	t	c	a	g	t	t	a	g	a	g	a	a	g	g
Hume11b	R351.11	SI.11	c	g	c	t	g	g	t	g	t	-	-	g	t	t	a	-	-	g	a	a	g	g
Hume11b2	r443.11	SW.11	c	-	-	-	g	g	t	g	t	c	a	g	-	-	a	-	a	g	a	a		g
Hume14a	R363.5	SH.18	c	-	c	t	g	g	t	g	t	c	g/a	g	t	t	a	-	a	g	a	g/a	g	g
Hume14b	R373.20	SI.14	c	g	c	t	g	g	-	g	t	-	-	g	-	t	-	-	-	-	a	a	-	-
Hume14b	R481.10	SI.14	c	-	c	-	g	g	t	g	t	c	a	g	-	-	-	-	a	g	a	-		g
Hume15a	R362.1	SJ.1	c	-	c	t	g	g	t	g	t	c	g/a	g	t	t	g/a	g	a	g	a	a	g	g
Hume15a2	R443.12	SW.12	c	-	c	t	g	g	t	g	t	-	a	g	-	t	a	-	-	g	a	a		g
Hume15b	R369.1	SK.1	c	-	c	t	g	g	t	g	t	c	a	g	t	t	a	-	a	g	a	-	g	g
Hume18a	R362.4	SK.2	c	-	c	t	g	g	t	g	t	-	-	g	t	t	a	-	-	g	a	a	-	-
Hume18a2	R443.13	SW.13	c	-	-	-	g	g	t	g	t	c	a	g	-	-	-	-	-	-	a	a		g
Hume18b	R369.2	SI.18	c	-	-	-	g	g	t	g	t	c	g/a	g	-	-	a	-	a	g	a	-	g	g
Hume19a	R362.5	SJ.5	c	-	t	t	a	g	t	g	c	c	g/a	g	t	t	g	g	g	g	a	g/a	g	g
Hume19b	R369.3	SK.3	c	-	t	t	a	g	t	g	c	c	a	g	t	t	g	g	g	g	a	g/a	g	g
Hume21a	R362.7	SJ.7	c	g	t	t	a	g	t	g	c	c	-	g	t	t	g	-	-	g	a	g/a	g	g
Hume21b	R382.16	SK.4	c	g	t	t	-	g	-	g	-	-	a	g	-	t	g	-	-	g	a	a	-	a
Hume21b	R467.15	SK.5	c	-	t	t	a	g	t	g	c	c	a	g	-	t	g	g	g	g	a	a	g	g
Hume24a	R362.10	SJ.10	c	-	t	t	a	g	t	g	c	-	-	g	t	t	g	-	-	g	a	a	g	g
Hume24b	R369.5	SK.5	c	-	t	t	g/a	g	t	g	c	c	a	g	t	t	g	-	g	g	a	g/a	g	g
Hume25a	VK503.28	SJ.11	c	-	t	t	-	g	t	g	T	-	-	g	-	t	-	-	-	-	a	g
Hume25a	R481.12	SJ.11	c	-	t	t	g/a	g	-	g	t	c	g/a	g	t	t	g/a	g	-	g	a	g	g	g
Hume25b	R369.6	SK.6	c	-	t	t	g/a	g	t	g	t	c	g/a	g	t	t	a	-	a	g	a	-	g	g
Hume25b	R467.16	SK.7	c	-	t	t	a	g	t	g	t	-	a	g	t	t	g/a	g	-	g	g/a	g		g
Hume26a	R362.12	SJ.12	c	-	t	t	g	g	-	g	t	-	-	g	-	t	-	-	-	-	a	a	-	-
Hund1a	R297.26	RX.16	c	g	t	t	g	g	t	g	t	c	a	g	t	t	a	g	a	g	a	a	g	g
Hund1b	R322.21	SB.3	c	-	t	t	g	g	t-	g	t	c	a	g	t	t	a	g	-	g	a	a	g	g
Hund2a	R297.27	RX.17	c	g/a	c	t	g	g	t	g	t	c	a	g	t	t	a	g	a	g	a	a	g	g
Hund2b	R322.22	SB.4	c	-	c	t	g	g	t-	g	t	c	a	g	t	t	a	g	-	g	a	a	g	g
Junc1a	R304.13	RZ.13	c	g	c	t	g	g	t	g	t	c	a	g	t	t	a	g	a	g	a	a	g	g
Junc1b	R313.13	SA.13	c	g	c	t	g	g	t	g	t	c	a	g	t	t	a	g	a	g/a	a	a	g	g
Junc2a	R304.14	RZ.14	c	-	t	t	g	g	t	g	t	c	a	g	t	t	a	g	a	g	a	a	g	g
Junc2b	R313.14	SA.14	c	g	t	t	g	g	t	g	t	c	a	g	t	t	a	g	a	g/a	a	a	g	g
Junc3a	R304.15	RZ.15	c	g	c	t	g	g	t	g	t	c	a	g	t	t	a	g	a	g	a	a	g	g
Junc3b	R313.15	SA.15	c	g	c	t	g	g	t	g	t	c	a	g	t	t	a	g	a	g/a	a	a	g	g
Junc4a	R304.16	RZ.16	c	g	c	t	g	g	t	g	t	c	a	g	t	t	a	g	a	g/a	a	a	g	g
Junc4b	R313.16	SA.16	c	g	c	t	g	g	t	g	t	c	a	g	t	t	a	g	a	g	a	a	g	g
Junc5a	R304.17	RZ.17	c	-	c	t	g	g	t	g	t	-	-	g	-	t	a	-	-	g	a	a	-	g
Junc5b	R313.17	SA.17	c	g	c	t	g	g	t	g	t	c	g/a	g	t	t	a	g	a	g	a	a	g	g
Junc6a	R304.18	RZ.18	c	-	t	t	a	g	t	a	t	c	a	g	t	t	a	g	a	g	a	a	g	g
Junc6b	R313.18	SA.18	c	g	t	t	a	g	t	a	t	c	a	g	t	t	a	g	a	g	a	a	g	g
Junc7a	R381.8	SM.8	c	-	t	t	g/a	g	t	g	t	c	g/a	g	t	t	g/a	g	g/a	g	a	g	g	g
Junc7a	R467.20	SM.9	c	-	t	-	-	g	t	g	t	-	g--	-	-	-	-	-	-	-	a	g
Junc7b	R418.4	SN.10	c	g	t	t	g/a	g	t	g	t	c	a	g	t	t	g/a	g	a	g	g/a	g	g	g
Junc7b	R443.25	SN.10	c	-	t	t	a	g	t	g	t	c	a	g	t	t	g/a	g	a	g	a	g	g	g
Junc8a	R381.9	SM.9	c	-	t	t	g	g	t	g	t	c	a	g	t	t	a	g	a	g	a	a	g	g
Junc8b	R385.2	SN.2	c	-	t	t	g	g	t	g	t	c	a	g	-	-	g/a	-	a	g	a	a	g	g
Junc9a	R381.10	SM.10	c	-	t	t	g	g	t	g	t	c	a	g	t	t	a	g	-	g	a	a	g	g
Junc9b	R385.3	SN.3	c	-	t	t	g	g	t	g	t	c	a	g	-	t	a	-	-	g	a	g/a	-	g
Junc10a	R392.8	SM.11	c	-	t	t	g/a	g	t	g	t	c	a	g	-	t	g/a	-	-	g	a	g	-	g
Junc10a	R443.23	SM.11	c	-	t	t	a	g	t	g	t	c	g/a	g	t	t	g/a	g	a	g	a	g	g	g
Junc10b	R385.4	SN.4	c	-	t	t	g/a	g	t	g	t	-	a	g	-	t	g/a	-	-	g	a	-	-	g
Junc10b	R418.6	SN.4	c	g	t	t	g/a	g	t	g	t	c	g/a	g	t	t	g/a	g	a	g	g/a	g	g	g
Junc11a	R392.9	SM.12	c	g	-	-	g	g	t	g	t	-	-	g	-	-	a	-	-	g	a	a	-	-
Junc11a	R443.24	SM.12	c	-	c	t	g	g	t	g	t	c	a	g	t	t	a	g	a	g	a	a	g	g
Junc11b	R385.5	SN.5	c	-	c	t	g	g	t	g	t	c	a	g	-	t	a	-	a	g	a	a	g	g
Junc12a	R381.13	SM.13	c	g	t	t	a	g	t	g	c	-	a	g	-	t	a	-	-	g	a	a	-	g
Junc12a	R418.2	SM.13	c	g	t	t	a	g	t	g	c	t	a	g	t	t	g/a	g	g	g	a	a	g	g
Junc12b	R392.17	SN.6	c	g	t	t	a	g	t	g	c	-	a	g	t	t	a	-	-	g	a	a	-	-
Junc12b	R443.26	SN.6	c	-	t	t	a	g	t	g	c	t	a	g	t	t	a	g	g	g	a	a	g	g
Junc13a	R381.14	SM.14	c	g	t	t	g	g	t	g	t	-	a	g	-	t	a	-	-	g	a	a	-	-
Junc13b	R385.7	SN.7	c	-	t	t	g	g	t	g	t	c	a	g	t	t	a	g	a	g	a	a	g	g
Junc14a	R381.15	SM.15	c	-	t	t	g	g	t	g	t	-	a	g	-	t	a	-	-	g	a	a	-	g
Junc14b	R385.8	SN.8	c	-	t	t	g	g	-	g	t	c	a	g	t	t	a	g	a	g	a	a	g	g
Malga1a	R348.8	SH.8	c	-	t	t	a	g	t	g	t	c	g/a	g	t	t	a	g	a	g	a	g	g	g
Malga1b	R351.7	SI.7	c	-	t	t	a	g	t	g	t	c	-	g	-	t	a	-	a	g	a	g	g	g
Malga2a	R348.9	SH.9	g/c	-	t	t	a	g	t	g	t	c	g/a	g	t	t	g/a	g	a	g	a	g	g	g
Malga2b	R351.8	SI.8	g/c	-	t	t	a	g	t	g	t	c	g/a	g	t	t	a	-	a	g	a	g	g	g
MCIII2a	R404.11	SR.11	c	-	t	t	-	g	-	g	t	-	-	g	-	t	a	-	-	g	a	g	-	-
MCIII2a	R443.30	SR.11	c	-	t	t	a	g	t	g	t	c	g/a	g	t	t	g/a	g	g/a	g	a	g	g	g
MCIII2b	R467.30	SS.6	-	-	t	t	a	g	t	g	t	-	-	g	-	t	-	-	-	g	a	g	-	g
Mina1a	R204.11	RJ.1	c	-	t	t	g	g	t	g	t	c	a	g	t	t	a	g	-	g	a	a	g	g
Mina1b	R164.1	RK.1	c	g	t	-	g	g	t	g	t	c	a	g	-	-	a	-	-	g	a	-	g	g
Mina2a	R222.20	RJ.2	c	g	t	t	a	g	t	g	t	c	a	g	t	t	a	g	-	g	a	g	g	g
Mina2b	R215.20	RK.2	c	g	t	t	a	g	t	g	t	c	a	g	t	t	a	g	a	g	a	g	g	g
Mina3a	R160.3	RJ.3	c	-	c	-	g	g	t	g	t	c	a	g	-	-	a	g	a	g	a	a	g	g
Mina3b	R164.3	RK.3	c	-	c	-	g	g	t	g	t	c	a	g	-	-	a	g	a	g	a	a	g	g
Mina4a	R160.4	RJ.4	c	g	t	t	a	g	t	g	c	c	a	g	t	t	g	g	g	g	a	a	g	g
Mina4b	R164.4	RK.4	c	g	t	t	a	g	t	g	c	c	a	g	t	t	g	g	g	g	a	a	g	g
Mina5a	R160.5	RJ.5	c	g	t	t	g	g	t	g	t	c	a	g	t	t	a	g	a	g	a	a	g	g
Mina5b	R164.5	RK.5	c	g	t	t	g	g	t	g	t	c	a	g	t	t	a	g	a	g	a	a	g	g
Mina6a	R160.6	RJ.6	c	g	c	t	g	g	t	g	t	c	a	g	t	t	a	g	a	g	a	a	g	g
Mina6b	R164.6	RK.6	c	g	c	t	g	g	t	g	t	c	a	g	t	t	a	g	a	g	a	a	g	g
Mina7a	R160.7	RJ.7	c	g	t	t	a	g	t	g	t	g	a	g/a	-	t	a	g	a	a	a	a	g	g
Mina7b(2)	R191.4	RL.1	c	g	t	t	a	g	t	g	t	c	a	g/a	t	t	a	g	a	a	a	a	g	g
Mina8a	R160.8	RJ.8	c	-	t	t	a	g	t	g	t	c	a	g/a	-	t	a	g	-	a	a	a	g	g
Mina8b	R164.8	RK.8	c	g	t	t	a	g	t	g	t	c	a	a	t	t	a	g	a	a	a	a	g	g
Mina9a	R160.9	RJ.9	c	-	t	t	g	g	t	g	t	c	a	g	-	-	a	g	-	g	a	a	g	g
Mina9b	R164.9	RK.9	c	-	t	t	g	g	t	g	t	-	a	g	t	t	a	g	-	g	a	a	g	g
Mina9c	R191.5	RL.2	-	-	t	-	g	g	t	g	t	c	a	g	-	t	a	-	-	g	a	a	-	-
Mina10a	R230.11	RP.1	c	g	t	t	a	g	t	g	t	c	a	g	t	t	a	g	a	g	a	g	g	g
Mina10b	R235.1	RQ.1	c	g	t	-	a	g	t	g	t	c	a	g	-	t	a	-	-	g	g/a	g	g	g
Mina11a	R230.12	RP.2	c	g	t	t	g	g	t	g	t	c	a	g	t	t	a	g	a	g	a	a	g	g
Mina11b	R245.1	RQ.2	c	g	t	t	g	g	t	g	t	c	a	g	t	t	a	g	a	g	a	a	g	g
Mina12a	R244.17	RP.3	c	g	t	t	g	g	t	g	t	c	a	g	t	t	a	g	a	g	a	a	g	g
Mina12b	R235.3	RQ.3	c	g	t	-	g	g	t	g	t	c	a	g	-	-	g/a	g	-	g	g/a	-	-	g
Mina12b	R245.2	RQ.3	c	g	t	t	g	g	c/t	g	t	c	a	g	t	t	g/a	g	a	g	a	a	g	g
Mina13a	R230.14	RP.4	c	g/a	c	t	g	g	t	g	t	c	a	g	t	t	a	g	a	g	a	a	g	g
Mina13b	R245.3	RQ.4	c	g	c	t	g	g	t	g	t	c	a	g	t	t	a	g	a	g	a	a	g	g
Mina14a	R230.15	RP.5	c	g	t	t	g	g	t	g	t	c	a	g	t	t	a	g	a	g	a	a	g	g
Mina14b	R235.5	RQ.5	c	-	t	-	-	g	t	g	t	-	-	g	t	-	-	g	-	-	a	a	-	-
Mina14b	R245.4	RQ.5	c	g	t	t	g	g	c/t	g	t	c	a	g	t	t	a	g	a	g	a	a	g	g
Mina15a	R230.16	RP.6	c	g	t	t	g	g	t	g	t	c	a	g	t	t	a	g	a	g	-	a	g	g
Mina15b	R234.5	RQ.6	c	g	t	t	g	g	c/t	g	t	c	a	g	t	t	a	g	a	g	g/a	a	g	g
Mina15b	R283.17	RQ.6	c	g	t	t	g	g	t	g	t	c	a	g	t	t	a	g	a	g	-	a	g	g
Mina16a	R283.18	RP.7	c	g	t	t	a	g	t	g	c	c	a	g	t	t	a	g	g	g	a	a	g	g
Mina16b	R245.6	RQ.7	c	g	t	t	a	g	t	g	c	-	-	g	t	t	a	g	g	g	a	a	-	g
Mina16b	R245.6	RQ.7	c	-	t	t	a	g	c/t	g	c	c	a	g	t	t	a	g	g/a	g	a	a	g	g
Mina16b	R316.13	RQ.7	c	-	t	t	a	g	t	g	c	c	a	g	t	t	a	g	g	g	a	a	g	g
Mina17a	R230.18	RP.8	c	g	t	t	a	g	t	g	c	c	a	g	t	t	g	g	g	g	a	a	g	g
Mina17b	R245.7	RQ.8	c	g	t	t	a	g	t	g	c	c	a	g	t	t	g	g	g	g	a	a	g	g
Mina18a	R230.19	RP.9	c	g	t	t	g	g	t	g	t	c	a	g	t	t	a	g	a	g	a	a	g	g
Mina18b	R245.8	RQ.9	c	g	t	t	g	g	t	g	t	c	a	g	t	t	a	g	a	g	a	a	g	g
MIV1a	R385.11	SN.11	c	-	t	t	g/a	g	t	g	t	c	g/a	g	t	t	g/a	g	g	g	a	g	g	g
Miv1a	R481.16	SN.11	c	-	t	t	a	g	t	g	t	c	a	g	t	t	a	-	a	g	a	g	-	g
MIV1b	R467.23	SO.2	-	-	t	t	a	g	t	g	t	c	a	g	t	t	a	g	-	g	a	g	-	g
MIV2a	R385.12	SN.12	c	g	t	t	g	g	t	g	t	c	a	g	t	t	a	g	-	g	a	a	g	g
MIV2b	R397.2	SO.2	c	-	-	-	g	g	t	g	t	c	g/a	g	-	-	g	-	a	g/a	a	-	-	a
MMI3a	R322.25	SB.15	c	-	t	t	a	g	t	a	t	c	-	g	t	t	a	g	-	g	a	a	g	g
MMi3b	R348.10	SH.10	c	g	t	t	a	g	t	a	t	c	-	g	t	t	g/a	g	-	g	a	a	g	g
Moca1a	R215.1	RM.1	-	-	-	-	a	g	t	g	c	c	-	g	-	-	g	-	g	g	a	-	-	g
Moca1a	R222.13	RM.1	c	t	-	t	a	g	t	g	c	c	a	g	t	t	g	g	g	g	a	a	g	g
Moca1b	R323.6	SD.6	c	-	t	t	a	g	t	g	c	c	g/a	g	t	t	g	g	g	g	a	a	g	g
Moca2a2	R443.35	SV.18	c	-	t	t	a	g	t	g	c	c	a	g	t	t	a	g	-	g	a	a	g	g
Moca2a2	R467.38	SV.19	c	-	t	t	a	g	-	g	c	-	-	g	t	t	a	g	g	g	a	a		g
Moca2b	R323.7	SD.7	g/c	-	t	t	a	g	t	g	c	c	-	g	t	t	a	g	g	g	a	a	g	g
Moca3a	R215.3	RM.3	c	g	t	-	a	g	t	g	c	c	-	g	t	-	g	g	g	g	a	-	g	g
Moca3b	R323.8	SD.8	-	-	t	t	a	g	t	g	c	c	-	g	t	t	g	g	-	g	a	-	-	g
Moca4a	R215.4	RM.4	c	-	t	-	a	g	t	g	c	c	-	g	-	-	g	-	g	g	a	-	-	g
Moca4b	R323.9	SD.9	c	-	t	-	a	g	t	g	t	c	-	g	-	t	g/a	-	-	g	a	-	-	g
Moca4b	R363.16	SD.9	c	-	t	t	a	g	t	g	c/t	c	a	g	t	t	g/a	g	g/a	g	a	g/a	g	g
Moca4b2	R443.19	SW.19	c	-	t	t	a	g	t	g	c	c	a	g	t	t	g	g	g/a	g	a	a	g	g
Moca7a	R215.7	RM.7	c	-	c	-	g	g	t	g	t	c	-	g	t	t	-	g	g/a	g	a	a	g	g
Moca7b	R334.1	SD.13	c	-	c	t	g	g	t	g	t	-	-	g	-	t	a	-	a	g	a	-	-	g
Moca8a	R215.8	RM.8	c	-	c	t	g	g	t	g	t	c	a	g	t	t	a	g	a	g	a	a	g	g
Mop1a	R143.39	RH.10	c	-	c	t	g	g	t	g	t	-	-	g	t	t	a	-	-	g	a	a	g	g
Mop1b	R150.3	CA.11	c	-	c	t	g	g	t	g	-	-	-	g	t	t	-	-	-	g	a	a	g	g
Mop1c	R443.7	SW.7	c		c	t	g	g	t	g	t	c	a	g	t	t	g/a		a	g	a	a	g	g
Mop2a	R204.17	RH.1	c	-	t	t	a	g	t	g	c	t	a	g	t	t	a	g	-	g	a	a	g	g
Mop2b	R145.40	RI.13	c	-	t	t	a	g	t	g	c	t	a	g	t	t	a	g	g	g	a	a	g	g
Mop3a	R143.41	RH.12	c	-	t	t	a	g	t	g	c	c	a	g	t	t	a	g	g	g	a	a	g	g
Mop3b	R145.41	RI.14	c	-	t	t	a	g	t	g	c	c	a	g	t	t	a	g	g	g	a	a	g	-
Pai11a	R304.8	RZ.8	c	g	c	t	g	g	t	g	t	c	a	g	t	t	a	g	a	g	a	a	g	g
Pai11b	R313.8	SA.8	c	g	c	t	g	g	t	g	t	c	a	t	g	t	a	g	a	g	a	a	g	g
Pai12a	R304.9	RZ.9	c	g/a	c	t	g	g	t	g	t	c	a	g	t	t	a	g	a	g	a	a	g	g
Pai12b	R313.9	SA.9	c	g	c	t	g	g	t	g	t	c	a	g	t	t	a	g	a	g	a	a	g	g
Pai13a	R304.10	RZ.10	c	-	t	t	a	g	t	g	c	t	-	g	t	t	a	-	g	g/a	a	a	g	g
Pai13b	R313.10	SA.10	c	-	t	t	a	g	t	g	c/t	t	-	g	t	t	-	g	g	-	a	a	g	g
Pai15a2	R421.15	SV.15	c	-	t	t	-	g	t	g	c	-	-	g	-	-	g	-	-	g	a	a	g	g
Pai15b	R313.12	SA.12	c	-	t	t	-	g	-	g	-	c	-	g	t	t	g	g	g	a	a	-	-	g
Pai16a	R363.8	SE.12	c	-	t	t	g	g	t	g	t	c	-	g	t	t	g/a	g	a	g	a	a	g	g
Pai16b	R339.12	SF.12	c	-	t	t	g	g	t	g	t	c	-	g	t	t	a	-	-	g	a	a	g	g
Pai17a	R333.13	SE.13	c	-	t	t	g	g	t	g	t	-	-	g	t	t	a	g	-	g	a	a	-	g
Pai17b	R382.13	SF.13	c	g	t	t	g	g	t	g	t	-	-	g	-	t	a	-	-	g	a	a	-	-
Pai17b2	R443.14	SW.14	c	-	t	t	g	g	t	g	t	c	a	g	-	t	a	-	a	g	a	a	g	g
Pai18a	R333.14	SE.14	c	-	t	t	g	g	t	g	t	c	a	g	t	t	a	g	a	g	a	a	g	g
Pai18b	R339.14	SF.14	c	-	t	t	g	g	t	g	t	c	a	g	t	t	g/a	g	a	g	a	a	g	g
Pai19a	R333.16	SE.15	c	-	c	t	g	g	t	g	t	c	a	g	t	t	a	g	a	g	a	g/a	g	g
Pai19b	R334.17	SF.15	c	-	c	t	g	g	t	g	t	c	a	g	t	t	a	g	a	g	a	a	g	g
Pai1a	R304.4	RZ.4	c	g	c	t	g	g	t	g	t	c	a	g	t	t	a	g	a	g/a	a	a	g	g
Pai1b	R313.4	SA.4	c	g	c	t	g	g	t	g	t	c	a	g	t	t	a	g	a	g	a	a	g	g
Pai21a	R382.14	SE.17	c	g	t	t	-	g	-	a	-	-	-	g	-	t	a	-	-	-	a	a	-	-
Pai21a	R418.1	SE.17	c	-	t	t	a	g	t	a	t	c	g/a	g	t	t	g	-	a	g	a	a	g	g
Pai21b	R339.15	SF.17	c	-	t	t	a	g	t	a	t	-	-	g	t	t	a	-	-	g	a	a	g	g
Pai22a2	R421.17	SV.17	-	g	t	t	-	g	-	g	t	-	-	g	-	t	g/a	-	-	-	g/a	g
Pai22a2	R467.37	SV.18	c	-	t	t	a	g	-	g	t	-	-	g	t	t	g	-	-	-	g/a	g
Pai22b2	R443.15	SW.14	c	-	t	t	a	g	t	g	t	-	g/a	g	-	t	-	-	-	-	a	g		g
Pai3a	R304.5	RZ.5	c	g	c	t	g	g	t	g	t	c	a	g	-	-	-	-	a	g	a	a	g	g
Pai3b	R313.5	SA.5	c	g	c	t	g	g	t	g	t	c	a	g	t	t	a	g	a	g	a	a	g	g
Pai6a	R304.6	RZ.6	c	-	t	t	a	g	t	g	c	t	-	g	t	t	g	g	g	g	a	a	g	g
Pai6b	R334.8	SA.6	c	-	t	t	a	g	t	g	c	c	-	g	t	t	g	g	g	g	a	a	g	g
Pai7a	R304.7	RZ.7	c	g	t	t	g	g	t	g	t	c	a	g	t	t	a	g	a	g	a	a	g	g
Pai7b	R313.7	SA.7	c	g	t	t	g	g	t	g	t	t	-	g	t	t	a	g	a/g	g/a	a	a	g	g
Par1a	R316.1	SB.5	c	g	c	t	g	g	t	g	t	c	a	g	-	-	-	g	g/a	g	a	a	g	g
Par1b	R322.1	SC.1	c	g	c	-	g	g	t	-	t	c	g/a	g	-	t	a	g	-	g	a	-	g	g
Par2a	R316.2	SB.6	c	g	t	t	a	g	t	g	c	c	g/a	g	t	t	g	g	g	g	a	a	g	g
Par2b	R322.2	SC.2	c	g	t	t	a	g	t	g	c	c	g/a	g	t	t	g	g	g	g	a	a	g	g
Par3a	R316.3	SB.7	c	g	t	t	g	g	t	g	t	c	a	g	t	t	a	g	-	g	a	a	g	g
Par3b	R322.3	SC.3	c	g	t	t	g	g	t	g	t	c	a	g	t	t	a	g	a	g	a	a	g	g
Par4a	R316.4	SB.8	c	-	c	t	g	g	t	g	t	-	-	g	t	t	a	g	-	g	a	a	g	g
Par4b	R322.4	SC.5	c	g/a	c	t	g	g	t	g	t	c	a	g	t	t	a	g	a	g	a	a	g	g
Par5a	R316.5	SB.9	c	g	c	t	g	g	t	g	t	c	a	g	t	t	a	g	a	g	a	a	g	g
Par5b	R322.5	SC.5	c	g	c	t	g	g	t	g	t	c	g/a	g	t	t	a	g	a	g	a	a	g	g
Par7a	R316.7	SB.11	c	g	t	t	a	g	t	g	c	c	-	g	t	t	g	g	g	g	a	a	g	g
Par7b	R322.7	SC.7	c	g	t	t	a	g	t	g	c	c	g/a	g	t	t	g	g	g	g	a	a	g	g
Pove1a	R333.3	SE.3	c	-	t	t	a	g	t	a	t	c	-	g	t	t	a	g	-	g	a	a	g	g
Pove1b	R339.3	SF.3	c	-	t	t	a	g	t	a	t	c	g/a	g	t	t	a	g	a	g	g/a	g/a	g	g
Pove2a	R333.4	SE.4	c	-	t	t	a	g	t	a	t	c	-	g	t	t	a	g	a	g	a	a	g	g
Pove2b	R467.8	SF.4	c	-	t	-	a	g	t	a	t	c	a	g	-	-	a	-	a	g	a	a		g
Rein1a	R144.15	RA.1	c	-	t	t	g	g	t	g	t	-	a	g	-	t	-	g	-	g	-	a	-	-
Rein1b	R146.15	RB.2	c	g	t	t	g	g	t	g	t	c	a	g	t	t	a	g	a	g	a	a	g	g
Rein2a	R144.16	RA.2	c	-	t	t	g	g	t	-	t	c	a	g	t	t	-	g	-	g	-	a	-	g
Rein2b	R146.16	RB.2	c	g	t	t	g	g	t	g	t	c	a	g	t	t	a	g	a	g/a	a	a	g	g
Rein3a	R204.12	RA.3	c	g	t	t	g	g	t	g	t	-	a	g	t	t	a	-	-	g	a	a	g	g
Rein3b	R146.17	RB.3	c	-	t	t	g	g	t	g	t	c	a	g	t	t	a	g	a	g	a	a	g	g
Rein4a	R144.18	RA.4	c	g	t	t	g	g	t	g	t	c	a	g	t	t	a	g	a	g	a	a	-	g
Rein4b	R146.18	RB.4	c	g	t	t	g	g	t	g	t	c	a	g	t	t	a	g	a	g	a	a	g	g
Rein5a	R144.19	RA.5	c	-	t	t	a	g	t	a	t	c	a	g	t	t	a	g	-	g	a	a	g	g
Rein5b	R146.19	RB.5	c	-	t	t	a	g	t	a	t	c	a	g	t	t	a	g	a	g	a	a	g	g
Rein6a	R144.20	RC.1	c	-	t	t	a	g	t	g	-	t	a	g	t	t	a	g	g	g	a	a	g	g
Rein6c	R146.20	RI.1	c	g	t	t	a	g	t	g	c	t	a	g	t	t	a	g	g	g	a	a	g	g
Rein7a	R144.21	RC.2	c	-	t	t	a	g	t	g	c	c	a	g	t	t	g	g	g	g	a	a	g	g
Rein7c	R146.21	RI.2	c	-	t	t	a	g	t	g	c	c	a	g	-	t	g	g	g	g	a	a	g	g
Rein8a	R144.22	RA.6	c	-	c	t	g	g	t	g	t	c	a	g	t	t	a	g	a	g	a	a	g	g
Rein8b	R146.22	RB.6	c	g	c	t	g	g	t	g	t	c	a	g	t	t	a	g	a	g	a	a	g	g
Rein9a	R144.23	RC.3	c	-	t	t	a	g	t	g	-	t	a	g	t	t	a	g	g	g	-	a	g	g
Rein9b	R146.23	RF.5	c	g	t	t	a	g	t	g	c	t	a	g	t	t	a	g	g	g	a	a	g	g
Rein10a	R144.24	RA.7	c	g	c	t	g	g	t	g	t	c	a	g	t	t	a	g	a	g	a	a	g	g
Rein10b	R146.24	RB.7	c	g/a	c	t	g	g	t	g	t	c	a	g	t	t	a	g	a	g	a	a	g	g
Rein11a	R144.25	RA.8	c	g	c	t	g	g	t	g	t	c	a	g	t	t	a	g	a	g	a	a	g	g
Rein11b	R146.25	RB.8	c	g	c	t	g	g	t	g	t	c	a	g	t	t	a	g	a	g	a	a	g	g
Rein12a	R144.26	TD.14	c	-	c	t	g	g	t	g	t	c	a	g	t	t	a	g	a	g	a	a	g	g
Rein12b	R146.26	RG.6	c	g	c	t	g	g	t	g	t	c	a	g	t	t	a	g	a	g	a	a	g	g
Rein13a	R144.27	RD.3	c	-	t	t	a	g	t	g	t	c	a	a	t	t	a	g	-	-	a	a	g	g
Rein13b	R146.27	RE.2	c	-	t	t	a	g	t	g	t	c	a	a	t	t	a	g	a	a	a	a	g	g
Rein14a	R144.28	RD.4	c	-	c	t	g	g	t	?	t	c	a	g	t	t	a	g	-	g	a	a	g	g
Rein14b	R146.28	RE.3	c	g	c	t	g	g	t	g	t	c	a	g	t	t	a	g	a	g	a	a	g	g
Rein15a	R144.29	RD.5	c	-	t	t	g	g	t	g	t	c	a	g	t	t	-	g	-	g	a	a	-	g
Rein15b	R146.29	RE.4	c	g	t	t	g	g	t	g	t	c	a	g	t	t	a	g	a	g	a	a	g	g
Rein16a	R144.30	RD.6	c	-	t	t	a	g	t	g	t	c	a	a	t	t	a	g	-	a	a	a	g	g
Rein16b	R146.30	RE.5	c	g	t	t	a	g	t	g	t	c	a	a	t	t	a	g	a	a	a	a	g	g
Rein17a	R144.31	RD.7	c	-	c	t	g	g	t	g	t	c	a	g	t	t	a	g	-	g	a	a	g	g
Rein17b	R146.31	RE.6	c	g	c	t	g	g	t	g	t	c	a	g	t	t	a	g	a	g/a	a	a	g	g
Rein18a	R144.32	RD.8	c	-	t	t	a	g	t	a	t	c	a	g	t	t	a	g	-	g	a	a	g	g
Rein18b	R146.32	RE.7	c	g	t	t	a	g	t	a	t	c	a	g	t	t	a	g	a	g	a	a	g	g
Rein19a	R144.33	RD.9	c	-	t	t	a	g	t	a	t	c	a	g	t	t	a	g	a	g	a	a	g	g
Rein19b	R146.33	RE.8	c	g/a	a	t	a	g	t	a	t	c	a	g	t	t	a	g	a	g	a	a	g	g
Rein20a	R144.34	RF.6	c	-	t	t	a	g	t	a	t	c	a	g	t	t	a	g	a	g	a	a	g	g
Rein20b	R146.34	TD.13	c	-	t	t	a	g	t	a	t	c	a	g	t	t	a	g	a	g	a	a	g	g
Rein22a	R144.36	RE.10	c	-	t	t	g	g	t	g	t	c	a	g	t	t	a	g	g/a	g	a	a	g	g
Rein22b	R146.36	RF.7	c	g	t	t	g	g	t	g	t	c	a	g	t	t	a	g	a	g	a	a	g	g
Rein23a	R144.37	RE.11	c	-	t	t	g	g	t	g	t	c	a	g	t	t	a	g	a	g	a	a	g	g
Rein23b	R146.37	RF.8	c	g/a	t	t	g	g	t	g	t	c	a	g	t	t	a	g	a	g	a	a	g	g
Rein24a	R144.38	RE.12	c	g	c	t	g	g	t	g	t	c	a	g	t	t	a	g	a	g	a	a	g	g
Rein24d	R146.38	TF.7	c	g	c	t	g	g	t	g	t	c	a	g	t	t	a	g	a	g	a	a	g	g
Rein28a	R144.39	RG.7	c	-	t	t	a	g	t	g	c	c	a	g	t	t	g	g	g	g	a	a	g	g
Rein28b	R146.39	NA.2	c	-	t	t	a	g	t	g	c	c	a	g	t	t	g	g	g	g/a	a	a	g	g
Rein29a	R144.40	RG.8	c	-	g	t	a	g	t	g	t	c	a	g	t	t	a?	g	-	g	a	g	g	g
Rein29b	R146.40	NA.3	c	g	t	t	a	g	t	g	t	c	a	g	t	t	a	g	a	a/g	a	g	g	g
Rein30a	R144.41	TF.8	c	-	t	t	a	g	t	a	t	c	a	g	t	t	a	g	a	g	a	a	g	g
Rein30b	R146.41	TG.7	c	-	t	t	a	g	t	a	t	c	a	g	t	t	a	g	a	g	a	a	g	g
Rein31a	R144.42	RH.1	c	-	t	t	g	g	t	g	t	c	a	g	t	t	a	g	-	g/a	a	a	g	g
Rein31b	R146.42	RI.6	c	g	t	t	g	g	t	g	t	c	a	g	t	t	a	g	a	g	a	a	g	g
Rein32a	R144.43	RH.2	c	-	c	t	g	g	t	g	t	c	a	g	t	t	-	-	-	g	-	a	g	g
Rein32b	R146.43	RI.7	c	g	c	t	g	g	t	g	t	c	a	g	t	t	a	g	a	g	a	a	g	g
Rein33a	R144.44	RH.3	c	-	t	t	a	g	t	g	t	c	a	g/a	t	t	a	g	a	a	a	a	g	g
Rein33b	R146.44	RI.8	c	g	t	t	a	g	t	g	t	c	a	a	t	t	a	g	a	a	a	a	g	g
Rinc1a	R421.4	SV.4	c	g	c	t	g	g	t	g	t	c	a	g	t	t	g/a	g	a	g	a	a	g	g
Rinc1b	R443.8	SW.8	c	-	c	t	g	g	t	g	t	c	a	g	-	t	a	-	a	g	a	a	g	g
Rinc2a	R421.5	SV.5	c	g	t	-	a	g	t	g	t	c	a	g	-	-	a	-	a	g	a	g	g	g
Rinc2b	R443.9	Sw.9	c	-	t	-	g/a	g	t	g	t	c	a	g	-	-	a	-	a	g	a	g	-	g
Rodi1a	R204.1	RM.1	c	g	t	t	a	g	t	g	c	c	a	g	t	t	g	t	g	g	g	a	g	g
Rodi1b	R222.12	RO.12	c	g/a	t	t	a	g	t	g	c	c	a	t	g	t	g	g	g	g	a	a	g	g
Roy1a	R414.29	ST.11	c	g	c	t	g	g	t	g	t	-	a	g	-	t	a	g	-	g	a	a	-	-
Roy1b	R421.6	SV.6	c	g	c	t	g	g	t	g	t	c	a	g	t	t	a	g	a	g	a	a	g	g
Roy2a	R414.30	ST.12	c	g	t	t	g	g	t	g	t	-	-	g	-	t	a	g	-	g	a	a	-	-
Roy2b	R421.7	SV.7	c	-	t	t	g	g	t	g	t	c	a	g	t	t	a	g	a	g	a	a	g	g
Roy3a	R414.31	ST.13	c	g	t	t	a	g	t	g	c	-	a	g	-	t	g	g	-	g	a	a	g	g
Roy3b	R421.8	SV.8	c	-	t	t	a	g	t	g	c	c	a	g	t	t	g	g	g	g	a	a	g	g
Roy4a	R414.32	ST.14	c	-	c	t	g	g	t	g	t	c	a	g	t	t	a	g	a	g	a	a	g	g
Roy4b	R421.9	SV.9	c	-	c	t	g	g	t	g	t	-	a	g	t	t	a	g	-	g	a	a	g	g
Roy5a	R414.33	ST.15	c	g	c	t	g	g	t	g	t	-	a	g	t	t	a	g	-	g	a	a	g	g
Roy5b	R421.10	SV.10	c	g	c	t	g	g	t	g	t	c	a	g	t	t	a	g	a	g	a	a	g	g
Seba1a		RL.1	c	-	t	-	-	g	t	g	t	-	a	g	-	t	a	-	-	g	a	a	-	-
Seba1a	R215.19	RL.1	c	-	t	t	g	g	t	g	t	-	a	g	t	t	a	g	-	g	a	a	g	g
Seba1b	R362.15	SJ.15	c	-	t	t	g	g	t	g	t	-	-	g	t	t	-	-	-	g	a	a	-	-
Seba3b	R230.8	RM.3	g/c	-	t	t	g	g	t	g	t	c	g	g	t	t	g/a	g	g/a	g	a	a	g	g
Tab1b	R421.11	SV.11	c	g	t	t	a	g	t	g	c	-	a	g	-	-	g	g	g	g	a	a	g	g
Tab2a	R467.32	SS.15		-	t	-	a	g	-	g	t	-	-	g	t	-	a	g	-	g	a	g	g	-
Tab2b	R421.12	SV.12	c	g	t	t	-	g	t	g	t	-	a	g	-	-	a	-	-	g	a	g	g	g
Tar1a	R267.1	RT.1	c	g	t	t	a	g	t	g	t	c	g/a	g	t	t	a	g	a	g	a	g	g	g
Tar1a2	R414.34	ST.16	c	g	t	-	-	g	-	g	t	-	-	g	-	t	-	g	-	-	a	-
Tar1b	R334.16	RU.1	c	-	t	t	-	g	t	g	t	-	-	g	t	t	-	-	-	g	g	a??	-	g
Tar2a	R267.2	RT.2	c	g	c	t	g	g	t	g	t	c	a	g	t	t	a	g	a	g	a	a	g	g
Tar2b	R283.2	RU.2	-	-	-	-	g	g	t	g	t	c	-	g	-	-	-	g	a	g	a	-	g	g
Tar2b	R297.31	RU.2	c	-	c	-	g	g	c/t	g	t	-	-	g	-	-	a	-	a	-	a	-	-	g
Tar2c	R481.25	SN.11	c	-	c	t	g	g	t	g	t	-	a	g	-	t	a	g	-	-	a	a
Tar3a	r267.3	RT.3	c	g/a	c	t	g	g	t	g	t	c	a	g	t	t	g/a	g	a	g	a	a	g	g
Tar3b	R283.3	RU.3	c	g	c	t	g	g	t	g	t	c	g/a	g	t	t	a	g	a	g	a	a	g	g
Tar4a	R267.4	RT,4	c	-	t	t	a	g	t	g	c	c	a	g	t	t	g	g	g	g	a	a	g	g
Tar4b	R283.4	RU.4	-	-	t	-	a	g	t	g	c	c	g	g	t	-	g	g	g	g	a	-	g	g
Tar5a	R267.5	RT.5	c	g	t	t	a	g	t	g	c	c	a	g	t	t	g	g	g	g	a	a	g	g
Tar5b	R283.5	RU.5	-	-	t	t	a	g	t	g	c	c	g/a	g	t	t	g	g	g	g	a	a	g	g
Tar6a	R267.6	RT.6	c	g	t	t	a	g	t	g	c/t	c	a	g	t	t	g/a	g	g	g/a	a	a	g	g/a
Tar6a	R334.8	RT.6	c	-	t	t	a	g	t	g	t	c	a	g	t	t	g/a	g	g	g/a	g/a	g/a	g/a	g/a
Tar6b	R283.6	RU.6	c	g	t	t	a	g	t	g	c	c	g/a	g	t	t	g	g	g	g	a	a	g	g
Tar6c	R443.5	SW.5	c	-	-	-	g/a	g	t	g	c	c	a	g	-	-	g	-	g	g	a	g/a	g	g
Tar7a	R267.7	RT.7	c	-	t	t	a	g	t	g	c	c	a	g	t	t	g	g	g	g	a	a	g	g
Tar7b	R283.7	RU.7	c	-	t	t	a	g	t	g	c	c	g/a	g	t	t	g	g	g	g	a	a	g	g
Tar8a	R267.8	RT.8	c	g	c	t	g	g	t	g	t	c	a	g	t	t	a	g	a	g	a	a	g	g
Tar8b	R283.8	RU.8	c	g	c	t	g	g	t	g	t	c	a	g	t	t	a	g	a	g	a	a	g	g
Tar9a	r267.9	RT.9	c	g	c	t	g	g	t	g	t	c	a	g	t	t	a	g	a	g	a	a	g	g
Tar9b	R283.9	RU.9	c	g	t	t	a	g	t	g	t	c	a	g	t	t	a	g	a	g	a	g	g	g
Tar9c	R443.6	SW.6	c	-	t	t	g/a	g	t	g	t	c	a	g	-	t	a	-	a	g	a	g	g	g
Tar10a	R267.10	RT.10	c	-	t	t	a	g	t	a	t	c	a	g	t	t	a	g	a	g	a	a	g	g
Tar10a2	R443.16	Rw.16	c	-	t	t	a	g	t	a	t	c	a	g	t	t	a	g	a	g	a	a	g	g
Tar10b	R283.10	RU.10	c	-	t	t	a	g	t	a	t	c	a	g	t	t	a	g	a	g	a	a	g	g
Tar11a	R267.11	RT.11	c	g	c	t	g	g	t	g	t	c	a	g	t	t	a	g	a	g	a	a	g	g
Tar11b	R283.11	RU.11	c	g	c	t	g	g	t	g	t	c	a	g	t	t	a	g	a	g	a	a	g	g
Tint1a	R322.26	SB.16	c	-	t	t	a	g	t	g	c	c	-	g	t	t	g	g	g	g	a	a	g	g
Tint1b	R348.11	SH.11	c	-	t	t	-	g	t	g	c	-	-	g	t	t	g	-	-	g	a	a	-	-
Tint2b	R421.3	SV.3	g-	g	-	t	a	g	t	g	t	c	g/a	g	t	t	g/a	g	a	g	g/a	g	g	g
Troc10a	R481.26	SX.4	c	-	c	t	g	g	t	g	t	c	a	g	t	t	a	g	-	g	a	a	g	g
Troc10b	VK503.41	OWG.1	c	-	c	t	g	g	t	g	t	c	a	g	t	t	a	g	a	g	a	a	g	g
Troc12a	R481.27	SX.5	c	-	t	t	a	g	t	a	t	-	a	g	t	t	a	g	-	g	a	a	g	g
Troc12b	VK503.42	OWG.2	c	-	t	t	a	g	t	a	t	c	a	g	t	t	a	g	a	g	a	a	g	g
Troc13a	R482.28	SX.6	c	-	t	t	a	g	t	g	c	-	a	g	-	t	a	g	g	g	a	a	g	g
Troc13a	VK515.14	SX.6	c	-	t	-	a	g	t	g	c	t	a	g	-	-	a	g	g	g	a	g/a	g	g
Troc13b	VK503.43	OWG.3	c	-	t	t	-	g	t	g	c	t	a	g	-	t	a	g	g	g	a	a	g	g
Troc1a	R245.9	RQ.11	g/c	g	t	t	a	g	t	g	t	c	a	g	t	t	a	g	a	g	a	g	g	g
Troc1b	R267.12	RT.12	c	g	t	t	a	g	t	g	t	c	a	g	t	t	g/a	g	a	g	a	g	g	g
Troc2a	R397.10	SO.10	c		t	t	a	g	t	g	t	c	a	g	t	t	a	g	a	g	a	g	g	g
Troc2b	R398.10	SP.10	c		t	t	g/a	g	t	g	t	c	a	g	t	t	g/a	g	a	g	a	g/a	g	g
Troc2b	R443.29	SP.10	c		t	t	a	g	t	g	t	c	a	g	t	t	g/a	g	a	g	a	g	g	g
Troc3a	R397.11	SO.11	c		t	t	a	g	t	a	t	c	a	g	t	t	a	g	a	g	a	a	g	g
Troc3b	R398.11	SP.11	c	-	t	t	a	g	t	a	t	c	a	g	t	t	a	g	a	g	a	g/a	g	g
Troc4a	R397.12	SO.12	c	-	c	t	g	g	t	g	t	c	a	g	t	t	a	g	a	g	a	g/a	g	g
Troc4b	R398.12	SP.12	c	-	c	t	g	g	t	g	t	c	a	g	t	t	a	g	a	g	a	g/a	g	g
Troc5a	R414.8	SS.8	c	-	t	-	a	g	t	g	t	c	a	g	c	-	a	-	a	g/a	a	g/a	g/a	g/a
Troc5a	R418.10	SS.8	c	g/a	t	t	a	g	t	g	t	c	a	g	c	t	a	g	a	a	a	a	g	g
Troc5b	R417.11	SU.11	c	g	t	t	a	g	t	g	t	c	a	g	-	t	a	g	-	a	a	a	g	g
Troc5b	R467.25	SU.12	c		t	t	a	g	t	g	t	c	a	g	c	t	a	g	a	a	a	a	g	g
Troc6a	R414.9	SS.9	c	-	t	t	g	g	t	g	t	c	a	g	t	t	a	g	a	g/a	a	g/a	g	g
Troc6b2	R421.1	SV.1	c	g	t	-	g	g	t	g	t	c	a	g	-	-	a	g	a	g	a	a	g	g
Troc7a	R414.10	SS.10	c	-	t	-	a	g	t	g	c	-	a	g	-	-	a	g	-	g	a	g/a	-	g
Troc7a	R418.11	SS.10	c	g/a	t	t	a	g	t	g	c	t	a	g	t	t	a	g	g	g	a	a	g	g
Troc7b	R417.12	SU.13	c	-	t	t	a	g	t	g	c	-	a	g	-	-	a	-	-	g	a	a	g	g
Troc7b	R443.33	SU.13	c	g	t	t	a	g	t	g	c	t	a	g	t	t	a	g	g	g	a	a	g	g
Troc8a	R414.11	SS.11	c	-	t	-	a	g	t	g	-	-	a	g	-	-	g	g	a	a/g	g	-	-	g
Troc8a	R418.12	SS.11	c	-	t	t	a	g	t	g	c	c	a	g	t	t	g	g	g	g	a	a	g	g
Troc8b	R417.13	SU.14	c	g	t	t	a	g	t	g	c	c	a	g	-	t	g	g	g	g	a	a	g	g
Turq1a	R297.7	RW.7	c	g	c	-	g	g	t	g	t	c	g/a	g	t	t	a	g	g/a	g	a	a	g	g
Turq1b	R322.19	SB.1	c	g	c	t	g	g	t	g	t	c	a	g	t	t	a	g	a	g	a	a	g	g
Turq2a	R297.8	RW.8	c	-	c	t	g	g	t	g	t	c	a	g	t	t	a	g	a	g	a	a	g	g
Turq2b	R322.20	SB.2	c	g	c	t	g	g	t	g	t	c	a	g	t	t	a	g	a	g	a	a	g	g
Vald1a	R246.12	RS.12	c	g	t	t	g	g	t	g	t	c	a	g	t	t	a	g	a	g	a	a	g	g
Vald1b	R283.12	RU.12	c	g	t	t	g	g	t	g	t	c	a	g	t	t	a	g	a	g	a	a	g	g
Vald2a	R246.13	RS.13	c	g	t	t	a	g	t	g	t	c	a	g	t	t	g/a	g	a	g	a	g	g	g
Vald2b	R283.13	RU.13	c	g	t	g	t	a	t	g	t	c	a	g	t	t	a	g	a	g	a	g	g	g
Vald3a	R246.14	RS.14	c	g	t	t	a	g	t	g	t	c	g/a	g	t	t	a	g	a	g	a	g	g	g
Vald3a	R297.28	RS.14	c	g	t	t	a	g	t	g	c	c	a	g	t	t	a	g	g	g	a	a	g	g
Vald3b	R283.14	RU.14	c	g	t	t	a	g	t	g	c	c	a	g	t	t	a	g	g	g	a	a	g	g
Vald4a	R246.15	RS.15	c/g	g	t	t	a	g	c/t	g	t	c	g/a	g	t	t	g/a	g	a	g	a	g	g	g
Vald4a	R297.22	RS.15	c	-	t	g	t	a	g	t	t	c	a	g	t	t	a	g	a	g	a	g	g	g
Vald4b	R283.15	RU.15	c	g	t	t	a	g	t	g	t	c	a	g	t	t	a	g	a	g	a	g	g	g
Vald5a	R246.16	RS.16	c	g	t	t	a	g	t	g	t	c	g/a	g	t	t	a	g	a	g	a	g	g	g
Vald5b	R283.16	RU.16	c	g	t	t	a	g	t	g	t	c	a	g	t	t	a	g	a	g	a	g	g	g
Vent1a	R414.18	SS.18	c	-	t	t	a	g	t	g	t	c	a	g/a	t	t	a	g	a	g/a	a	a	g	g
Vent1b	R417.14	SU.15	-	g	t	t	a	g	t	g	t	c	a	g/a	-	t	a	-	-	a	a	a	g	g
Yese1a	R333.5	SE.5	c	-	t	t	a	g	t	g	t	c	-	g	t	t	a	g	-	a	g	a	-	-
Yese1a	R481.7	SE.5	c	-	t	-	a	g	t	g	t	c	a	g	-	-	a	-	-	-	-	-		g
Yese1b	R363.6	SF.5	c	-	t	t	a	g	t	g	t	c	g/a	g	t	t	a	g	-	a	-	g/a	-	g
Yese1b	R467.9	SF.6	c	-	t	-	g/a	g	t	g	t	c	a	g	-	t	a	g	-	a	-	a		g
Yese2a	R333.6	SE.6	c	-	t	t	g	g	t	g	t	c	a	g	t	t	a	g	a	g	a	a	g	g
Yese2b	R339.6	SF.6	c	-	t	t	g	g	t	g	t	c	g/a	g	t	t	a	g	a	g	a	a	g	g
Yese3a	R333.7	SE.7	c	-	t	t	a	g	t	g	c	c	-	g	t	t	g	g	g	g	a	a	g	g
Yese3b	R339.7	SF.7	c	-	t	t	a	g	t	g	c	c	-	g	t	t	g	-	g	g	a	-	g	g
Yese4a	R333.8	SE.8	c	-	t	t	a	g	t	g	t	c	g/a	g	t	t	g/a	g	-	g	a	g	g	g
Yese4b	R339.8	SF.8	c	-	t	t	a	g	t	g	t	c	g/a	g	t	t	a	g	a	g	a	g	g	g
Yese5a	R333.9	SE.9	c	-	t	t	a	g	t	g	t	-	-	g	t	t	g/a	g	a	g	a	g	g	g
Yese5b	R339.9	SF.9	c	-	t	t	a	g	t	g	t	c	a	g	t	t	a	g	-	g	a	g	g	-
Yese6a	R333.10	SE.10	c	-	t	t	g	g	t	g	t	c	-	g	t	t	a	g	-	g	a	a	g	g
Yese6b	R382.10	SF.10	c	g	t	t	g	g	t	g	t	-	a	g	-	t	a	-	-	g	a	a	-	g
Yese6c	R443.4	SW.4	c	-	t	t	g	g	t	g	t	c	a	g	-	t	a	-	a	g	a	a	g	g
Yese7a	R333.11	SE.11	c	-	c	t	g	g	t	g	t	c	-	g	t	t	a	g	a	g	a	g/a	g	g
Yese7b	R339.11	SF.11	c	-	c	t	g	g	t	g	t	c	-	g	t	t	a	g	-	g	a	a	g	g
Yese8a	R397.3	SO.3	-	g	-	-	-	g	t	g	-	c	a	g	-	-	g	-	g	-	-	-	-	g
Yese8a	R467.24	SO.4	c	-	t	t	-	-	-	g	-	-	-	g	-	-	g	g	g	-	-	-
Yese8b	R398.3	SP.3	c	g	t	t	-	-	-	g	c	-	a	g	-	-	g	-	g	-	a	-	g	-
Yese9a	R397.4	SO.4	c	-	-	-	-	-	t	g	t	c	a	g	-	-	a	-	-	g	a	-	-	g
Yese9a	VK503.33	SO.4	-	-	t	-	a	g	t	g	t	c	a	g	-	t	a	-	g	-	a	g		g
Yese9b	R398.4	SP.4	g/c	a	t	t	g/a	g	t	g	t	c	g/a	g	t	t	g/a	-	a	g	a	-	g	g
Yese9b	VK503.34	SP.4	c	-	t	t	a	g	t	g	t	c	a	g	t	t	g	g	a	g	a	g	g	g
Yese10a	R397.5	SO.5	c	-	t	t	g	g	t	g	t	c	a	g	t	t	a	g	a	g	a	a	g	g
Yese10b	R398.5	SP.5	c	-	t	t	g	g	t	g	t	c	a	g	t	t	a	g	a	g	a	a	g	g
Yese11b	R398.6	SP.6	-	g	-	t	-	g	-	-	-	-	a	-	-	-	g	g	-	-	-	a	-	-
Yese12a	R397.7	SO.7	c	-	t	t	g	g	t	g	t	c	a	g	t	t	a	g	a	g	a	a	g	g
Yese12b	R398.7	SP.7	c	g	t	t	g	g	t	g	t	c	a	g	t	t	g/a	g	a	g	a	a	g	g
Yese13a	R397.8	SO.8	c	-	t	t	a	g	t	g	c	c	a	g	t	t	g	g	g	g/a	a	a	g	g
Yese13b	R398.8	SP.8	c	-	t	t	g/a	g	t	g	c	c	a	g	t	t	g	g	g	g	a	g/a	g	g
References:
	Haak, W. et al., 2010. Ancient DNA from European early Neolithic farmers reveals their Near Eastern affinities. PLoS Biology, 8(11), p.e1000536.
	Keerl, V., 2015. A River Runs Through It- Ancient DNA Data on the Neolithic Populations of the Great Hungarian Plain. Doctoral thesis. Johannes Gutenberg University Mainz. Available at: http://ubm.opus.hbz-nrw.de/volltexte/2015/4115/.
	Martínez-Cruz, B. et al., 2012. Evidence of pre-Roman tribal genetic structure in Basques from uniparentally inherited markers. Molecular biology and evolution, 29(9), pp.2211–22.
[truncated: 7 more columns]

## Sheet: 5. Iberian dataset
Table S5. Studied sites, grouped by chronological and geographical data. Site numbers in column A refer to site codes on Figure 1. Chronological abbreviations: EBA-Early Bronze Age, EN-Early Neolithic, CHA-Chalcolithic, HG-hunter-gatherers, MES-Mesolithic, MLN-Middle and Late Neolithic, NEO-Neolithic, UP-Upper Palaeolithic. Geographical abbreviations: CI-Central Iberia, NEI-northeast Iberia, SEI-…
Site number on Figure 1.	Site name	Lab name	Country	Province/Autonomy	Region	14C (95,4%CI)-approximated date	Chronological period	Chronology abbreviated	n sampled	n analysed	Haplogroup determination	HVS-I sequences	Grouping in the haplogroup based tests	Grouping in the haplotype based tests	Archaeogenetic reference
1	Moita do Sebastiao	Seba	Portugal	Estremadura	SW Iberia	6235-5595 cal BC	Mesolithic	MES (HG_I)	3	3	1	0	-	-	This study
-	Concheiro do Cabeco da Arruda	Arru	Portugal	Estremadura	SW Iberia	6090-5210 cal BC	Mesolithic	MES (HG_I)	2	2	0	0	-	-	This study
2	Galeria da Cisterna (Almonda cave)		Portugal	Estremadura	SW Iberia	5325-5210 cal BC, 5350-5225 cal BC	Early Neolithic	EN		2	2	1	SWI_NEO_CHA	SWI_NEO_CHA	Olalde et al. 2015
3	Gruta de Nossa Senhora das Lapas	GSL	Portugal	Estremadura	SW Iberia	5220-4880 and 4260-3650 cal BC	Early+Middle Neolithic	EN/MN	3	3	3	2	SWI_NEO_CHA	SWI_NEO_CHA	This study
4	Gruta do Cadaval	CDV	Portugal	Estremadura	SW Iberia	ca. 4340-3350 cal BC	Middle+Late Neolithic	MLN	3	3	3	2	SWI_NEO_CHA	SWI_NEO_CHA	This study
5	Gruta das Alcobertas	Alco	Portugal	Estremadura	SW Iberia	No 14C data	Middle + Late Neolithic	MLN	2	2	2	1	SWI_NEO_CHA	SWI_NEO_CHA	This study
6	Gruta do Poco Velho	Pove	Portugal	Estremadura	SW Iberia	3360-3097 cal BC	Late Neolithic	LN	2	2	2	1	SWI_NEO_CHA	SWI_NEO_CHA	This study
7	Gruta dos Ossos	Gro	Portugal	Estremadura	SW Iberia	3635-2060 cal BC	Late Neolithic + Chalcolithic	LN/CHA	5	5	4	0	SWI_NEO_CHA	-	This study
8	Tholos de Pai Mogo I	Pai	Portugal	Estremadura	SW Iberia	3077-2475 cal BC	Early Chalcolithic	ECHA	16	16	13	6	SWI_NEO_CHA	SWI_NEO_CHA	This study
9	Hipogeu de Monte Canelas I	Moca	Portugal	Algarve	SW Iberia	3340-2880 cal BC	Early Chalcolithic	ECHA	8	8	5	0	SWI_NEO_CHA	-	This study
10	Hipogeu de Monte Canelas III	MCIII	Portugal	Algarve	SW Iberia	No 14C data	Early Chalcolithic	ECHA	2	2	1	1	SWI_NEO_CHA	SWI_NEO_CHA	This study
11	Bolores	Bol	Portugal	Estremadura	SW Iberia	2800-2600 cal BC	Early Chalcolithic	ECHA	5	5	1	0	SWI_NEO_CHA	-	This study
12	Gruta de Malgasta	Malga	Portugal	Estremadura	SW Iberia	No 14C data	Chalcolithic?	CHA	2	2	2	1	SWI_NEO_CHA	SWI_NEO_CHA	This study
-	La Huera	Hue	Spain	Andalusia	SW Iberia	No 14C data	Chalcolithic	CHA	3	3	0	0	-	-	This study
-	Nuevo IES Valencina ROD 05-32	Cine	Spain	Andalusia	SW Iberia	No 14C data	Chalcolithic	CHA	4	4	0	0	-	-	This study
-	Povoado de Alcalar	Alca	Portugal	Algarve	SW Iberia	No 14C data	Chalcolithic	CHA	2	2	0	0	-	-	This study
-	Valencina-calle Dinamarca 3-5	Din	Spain	Andalusia	SW Iberia	No 14C data	Chalcolithic	CHA	8	8	0	0	-	-	This study
13	Valencina - Area 9	Guz	Spain	Andalusia	SW Iberia	No 14C data	Late Chalcolithic	LCHA	4	4	3	0	SWI_NEO_CHA	-	This study
14	Gruta do Carvalhal de Turquel	Turq	Portugal	Estremadura	SW Iberia	No 14C data	Chalcolithic + Bronze Age?	CHA/BA	2	2	2	2	SWI_NEO_CHA	SWI_NEO_CHA	This study
15	Cobre las Cruces	Cru	Spain	Andalusia	SW Iberia	1950-1690 cal BC	Early Bronze Age	EBA	4	4	2	0	-	-	This study
16	Cova de l`Or		Spain	Alicante	SE Iberia	5470-5220 BC	Early Neolithic	EN		1	1	0	SEI_Neo_CHA_EBA	-	Olalde et al. 2015
17	Cova de la Sarsa		Spain	Valencia	SE Iberia	5470-5220 BC	Early Neolithic	EN		1	1	0	SEI_Neo_CHA_EBA	-	Olalde et al. 2015
18	Cova d'en Pardo	Par	Spain	Alicante	SE Iberia	3850-2850 cal BC	Late Neolithic	MLN	8	8	6	6	SEI_Neo_CHA_EBA	SEI_Neo_CHA_EBA	This study
19	Molinos del Papel	MOP	Spain	Murcia	SE Iberia	2250-2050 cal BC	Late Chalcolithic	LCHA	3	3	3	1	SEI_Neo_CHA_EBA	SEI_Neo_CHA_EBA	This study
20	Cova del Barranc del Migdia	Dia	Spain	Alicante	SE Iberia	2620-2250 cal BC	Late Chalcolithic	LCHA	7	7	2	0	-	-	This study
21	Cova del Cantal	Coca	Spain	Alicante	SE Iberia	2615-2470 cal BC	Chalcolithic-Early Bronze Age	CHA/EBA	5	5	5	5	SEI_Neo_CHA_EBA	SEI_Neo_CHA_EBA	This study
22	Camino del Molino	CMOL	Spain	Murcia	SE Iberia	2960-2780 and 2460-2140 cal BC	Early + Late Chalcolithic	CHA	18	18	18	18	SEI_Neo_CHA_EBA	SEI_Neo_CHA_EBA	This study
23	Fuente Alamo	Fala	Spain	Andalusia	SE Iberia	2000-1550 cal BC	Early Bronze Age	EBA	5	5	3	1	SEI_Neo_CHA_EBA	SEI_Neo_CHA_EBA	This study
24	Lorca-Los Tintes	Tint	Spain	Murcia	SE Iberia	2200-1550 cal BC	Early Bronze Age	EBA	2	2	1	0	SEI_Neo_CHA_EBA	-	This study
25	Lorca-Madre Mercedarias	MMI	Spain	Murcia	SE Iberia	2200-1550 cal BC	Early Bronze Age	EBA	3	3	1	0	SEI_Neo_CHA_EBA	-	This study
26	Lorca-Castillo de Lorca	Cast	Spain	Murcia	SE Iberia	2200-1550 cal BC	Early Bronze Age	EBA	1	1	1	1	SEI_Neo_CHA_EBA	SEI_Neo_CHA_EBA	This study
27	Lorca-Rincón de Moncada	Rinc	Spain	Murcia	SE Iberia	2200-1550 cal BC	Early Bronze Age	EBA	2	2	2	2	SEI_Neo_CHA_EBA	SEI_Neo_CHA_EBA	This study
28	La Bastida	Ba/Laba	Spain	Murcia	SE Iberia	1850-1550 cal BC	Early Bronze Age	EBA	13	13	2	1	SEI_Neo_CHA_EBA	SEI_Neo_CHA_EBA	This study
29	Tabayá	Tab	Spain	Alicante	SE Iberia	1950-1850 cal BC	Early Bronze Age	EBA	4	4	1	0	SEI_Neo_CHA_EBA	-	This study
30	Illeta dels Banyets	Ban	Spain	Alicante	SE Iberia	1950-1550 cal BC	Early Bronze Age	EBA	7	7	1	0	SEI_Neo_CHA_EBA	-	This study
-	Cabezo Pardo	Cab	Spain	Alicante	SE Iberia	1890-1560 cal BC	Early Bronze Age	EBA	2	2	0	0	-	-	This study
-	Lorca-Zapateria	Zapa	Spain	Murcia	SE Iberia	2200-1550 cal BC	Early Bronze Age	EBA	1	1	0	0	-	-	This study
31	Cova Bonica		Spain	Catalonia	NE Iberia	5470-5220 cal BC	Early Neolithic	EN		2	1	1	NEI_Neo	NEI_Neo	Olalde et al. 2015
32	Can Sadurni		Spain	Catalonia	NE Iberia	5475-5305 cal BC	Early Neolithic	EN		5	5	5	NEI_Neo	NEI_Neo	Gamba et al. 2011
33	Cova d'Avellaner		Spain	Catalonia	NE Iberia	5000-4500 cal BC	Early Neolithic	EN		7	7	7	NEI_Neo	NEI_Neo	Lacan et al. 2011
34	Els Trocs	Troc	Spain	Aragon	NE Iberia	5315-5060 cal BC	Early Neolithic	EN	7	7	6+1	6	NEI_Neo	NEI_Neo	This study (5 in Haak et al. 2015)
34	Els Trocs	Troc	Spain	Aragon	NE Iberia	4500-4340 cal BC and 3940-3110 cal BC	Middle + Late Neolithic	MLN	4	4	4	4	NEI_Neo	NEI_Neo	This study
35	Sant Pau de Camp		Spain	Catalonia	NE Iberia	4250-3700 cal BC	Middle + Late Neolithic	MLN		2	2	2	NEI_Neo	NEI_Neo	Gamba et al. 2011
36	Barranc d'en Rifà	BAR	Spain	Catalonia	NE Iberia	2900-2620 cal BC	Early Chalcolithic	ECHA	15	15	15	15	NEI_CHA_EBA	NEI_CHA_EBA	This study
37	Balma de Sargantana	BAS	Spain	Catalonia	NE Iberia	3400-2300 cal BC	Chalcolithic	CHA	5	5	2	0	NEI_CHA_EBA	-	This study
38	Cova de la Ventosa	Vent	Spain	Catalonia	NE Iberia	No 14C data (ca. 2750-2300 BC)	Late Chalcolithic	LCHA	1	1	1	1	NEI_CHA_EBA	NEI_CHA_EBA	This study
39	Cova de Montanissel		Spain	Catalonia	NE Iberia	1600-1400 cal BC	Early Bronze Age	EBA		33	8	0	EBA (Fisher, TPC)	-	Simón et al. 2011
40	Miguel Vives	MIV	Spain	Catalonia	NE Iberia	1850-1300/1200 cal BC	Early Bronze Age	EBA	2	2	1	1	NEI_CHA_EBA	NEI_CHA_EBA	This study
41	Can Gambus	GAM	Spain	Catalonia	NE Iberia	1850-1300/1200 cal BC	Early Bronze Age	EBA	8	8	8	4	NEI_CHA_EBA	NEI_CHA_EBA	This study
42	Chaves		Spain	Aragon	Middle Ebro Valley	5329-4999 cal BC	Early Neolithic	EN		3	3	3	NEO (Fisher, TPC)	NEO (Summary stat.)	Gamba et al. 2011
43	Valdescusa	Vald	Spain	La Rioja	Middle Ebro Valley	1780-1610 cal BC	Early Bronze Age	EBA	5	5	5	5	EBA (Fisher, TPC)	EBA (Summary stat.)	This study
44	El Miron		Spain	Cantabria	N Iberia	13820-13310 cal BC	Upper Paleolithic	UP (HG_I)		1	1	1	-	-	Fu et al. 2016
45	La Brana		Spain	Castilla y Leon	N Iberia	Brana I - 5990-5940 cal BC / Brana II - 6010-5800 cal BC	Mesolithic	MES (HG_I)		2	2	2	-	-	Sanchez-Quinto et al. 2012
46	Alto de Rodilla	Rodi	Spain	Castilla y Leon	Central Iberia	5295-4985 cal BC	Early Neolithic	EN	1	1	1	1	CI_NEO	CI_NEO	This study
47	Fuente Celada	Cel	Spain	Castilla y Leon	Central Iberia	5083-4961 cal BC	Early Neolithic	EN	1	1	1	1	CI_NEO	CI_NEO	This study
48	Fuente Pecina 1	Fupe	Spain	Castilla y Leon	Central Iberia	4366-3721 cal BC	Middle + Late Neolithic	MLN	4	4	4	4	CI_NEO	CI_NEO	This study
49	Fuente Pecina 2	Fupe	Spain	Castilla y Leon	Central Iberia	4333-4056 cal BC and 4239-3714 cal BC	Middle + Late Neolithic	MLN	5	5	4	4	CI_NEO	CI_NEO	This study
50	Fuente Pecina 4	Fupe	Spain	Castilla y Leon	Central Iberia	No 14C data	Middle + Late Neolithic	MLN	2	2	2	2	CI_NEO	CI_NEO	This study
51	Alto de Reinoso	Rein	Spain	Castilla y Leon	Central Iberia	3759-3643 cal BC	Middle + Late Neolithic	MLN		27	27	26	CI_NEO	CI_NEO	Alt et al. 2016
52	La Mina	Mina	Spain	Castilla y Leon	Central Iberia	4000-3600 BC	Middle + Late Neolithic	MLN	13	13	13	13	CI_NEO	CI_NEO	This study (5 in Haak et al. 2015)
53	La Tarayuela	Tar	Spain	Castilla y Leon	Central Iberia	3943-3636 cal BC	Middle + Late Neolithic	MLN	11	11	10	9	CI_NEO	CI_NEO	This study
-	El Castillejo	Elca	Spain	Castilla la Mancha	Central Iberia	No 14C data	Middle-Late Neolithic + Chalcolithic	CHA	2	2	0	0	-	-	This study
54	El Juncal	Junc	Spain	Madrid	Central Iberia	2835-2467 cal BC	Early Chalcolithic	ECHA	14	14	14	14	CI_CHA	CI_CHA	This study
55	Arroyal I	Roy	Spain	Castilla y Leon	Central Iberia	2460-2200 cal BC	Late Chalcolithic	LCHA	5	5	5	5	CI_CHA	CI_CHA	This study
56	El Hundido	Hund	Spain	Castilla y Leon	Central Iberia	2492-2334 cal BC	Late Chalcolithic	LCHA	2	2	2	2	CI_CHA	CI_CHA	This study
57	Camino de las Yeseras	Yese	Spain	Madrid	Central Iberia	2840-1740 cal BC	Late Chalcolithic	LCHA	14	14	12	9	CI_CHA	CI_CHA	This study
58	Humanejos	Hume	Spain	Madrid	Central Iberia	ca. 2850-2045 cal BC	Early + Late Chalcolithic	CHA	26	26	15	8	CI_CHA	CI_CHA	This study
59	Valle de las Higueras	Hig	Spain	Castilia -La Mancha	Central Iberia	ca. 2460-2150 cal BC	Late Chalcolithic	LCHA	2	2	1	0	CI_CHA	-	This study
47	Fuente Celada	Cel	Spain	Castilla y Leon	Central Iberia	2860-2474 cal BC	Early Chalcolithic	ECHA	2	2	2	2	CI_CHA	CI_CHA	This study
60	El Portalon		Spain	Castilia y Leon	Central Iberia	ca. 3500- 2050 cal BC	Chalcolithic	CHA		7	7	7	CI_CHA	CI_CHA	Günther et al. 2015
61	El Portalon	ATP	Spain	Castilia y Leon	Central Iberia	1750-1618 cal BC	Early Bronze Age	EBA		1	1	1	EBA (Fisher, TPC)	EBA (Summary stat.)	Günther et al. 2015
62	El Mirador		Spain	Castilla y Leon	Central Iberia	2,760–2,200 years BC	Chalcolithic	CHA		21	21	21	CI_CHA	CI_CHA	Gomez-Sanchez et al. 2014, Mathieson et al. 2015
-	Ifri N'ammar o Moussa	Iam	Morocco	Morocco	Marocco	No 14C data	MES (HG_I)/EN/MLN/CHA	MES (HG_I)/EN/MLN/CHA	1	1	0	0	-	-	This study
63	Es Forat de ses Aritges	Fora	Spain	Menorca	Balearic Islands	1400-1000 cal BC	Late Bronze Age	LBA	5	5	4	0	-	-	This study
	References:
	Alt et al. 2016	Alt, K.W. et al., 2016. A Community in Life and Death: The Late Neolithic Megalithic Tomb at Alto de Reinoso (Burgos, Spain). PloS one, 11(1), p.e0146176.
	Fu et al. 2016	Fu, Q. et al. The genetic history of Ice Age Europe. Nature 534, 200-205 (2016).
	Gamba et al. 2011	Concepci on de-la-Rua, Neskuts Izagirre, Santos Alonso, Montserrat Hervella: Ancient DNA in the Cantabrian fringe populations: A mtDNA study from Prehistory to Late Antiquity.Quaternary International 364 (2015) 306e311
	Gomez-Sanchez et al. 2014	Gamba C Fernández E Tirado M Deguilloux MF Pemonge MH Utrilla P Edo M Molist M Rasteiro R Chikhi L Arroyo-Pardo E. Ancient DNA from an Early Neolithic Iberian population supports a pioneer colonization by first farmers. Mol Ecol. 2012;21(1):45-56
	Günther et al. 2015	Gómez-Sánchez D, Olalde I, Pierini F, Matas-Lalueza L, Gigli E, Lari M, Civit S, Lozano M, Vergès JM, Caramelli D, Ramírez O, Lalueza-Fox C. 2014. Mitochondrial DNA from El Mirador cave (Atapuerca, Spain) reveals the heterogeneity of Chalcolithic populations. PLoS One 9:e105105.
	Haak et al. 2015	Haak W, Lazaridis I, Patterson N, et al. Massive migration from the steppe was a source for Indo-European languages in Europe. Nature. 522, 207–211 (2015). doi:10.1038/nature14317.
	Lacan et al. 2011	Lacan M Keyser C Ricaut FX Brucato N Tarrús J Bosch A Guilaine J Crubézy E Ludes B. Ancient DNA suggests the leading role played by men in the Neolithic dissemination. Proc Natl Acad Sci U S A. 2011; 108(45):18255-9.
	Mathieson et al. 2015	Mathieson I, Lazaridis I, Rohland N, Mallick S, Patterson N, Roodenberg SA, David Reich et al. Genome-wide patterns of selection in 230 ancient Eurasians. Nature, 10.1038/nature16152 EISSN: 1476-4687 ISSN: 0028-0836
	Olalde et al. 2015	Olalde, I. et al., 2015b. A Common Genetic Origin for Early Farmers from Mediterranean Cardial and Central European LBK Cultures. Molecular biology and evolution, 32(12), pp.3132–3142.
	Sanchez-Quinto et al. 2012	Sánchez-Quinto F Schroeder H Ramirez O Avila-Arcos MC Pybus M Olalde I Velazquez AM Marcos ME Encinas JM Bertranpetit J Orlando L Gilbert MT Lalueza-Fox C. Genomic Affinities of Two 7000-Year-Old Iberian Hunter-Gatherers. Curr Biol. http://dx.doi.org/10.1016/j.cub.2012.06.005
	Simón et al. 2011	Simon M, Jordana X, Armentano N, Santos C, Dfaz N, et al. (2011) The presence of nuclear families in prehistoric collective burials revisited: The bronze age burial of montanissell cave (Spain) in the light of aDNA. Am. J. Phys. Anthropol. 146(3): 406- 413.

## Sheet: 6. PCA
Table S6. Principal component analyses and Ward type clustering. All reproduced mtDNA results were used in this analysis, also those samples that gave only a combination of GenoCore22, H-Plex or T-Plex SNP data.
					mtDNA haplogroups
Continent	Country	Population	Abbr.	n	D	H	H5	K	V	HV	I	J	L	N	N1a	R	T	T1	T2	U	U2	U3	U4	U5	U5a	U5b	U8	W	X
Europe, west, north, central	France, Germany, Poland, Lithunia, Luxembourg, Hungary, Coratia, Sweden	Hunter-gatherers from the Holocene	HG_HOL	35	0	0	0	0	0	0	0	0	0	0	0	2.85714	0	0	0	5.71429	8.57143	0	5.71429	0	31.4286	45.7143	0	0	0	Bramanti et al. 2009 (11). Fu et al. 2013 (1), Bollongino et al. 2013 (4), Lazaridis et al. 2014 (7), Gamba et al. 2014 (1), Szécsényi-Nagy et al. 2015 (1), Posth et al. 2016 (10)
Europe, central	Turkey	Early Neolithic in Anatolia	ANAT	26	0	3.84615	3.84615	34.6154	0	0	0	7.69231	0	3.84615	15.3846	0	0	0	7.69231	0	0	7.69231	0	0	0	0	3.84615	3.84615	7.69231	Mathieson et al. 2015 (26)
Europe, central	Hungary, Croatia	Carpathian-Basin_Early Neolithic	CB_EN	84	0	14.2857	3.57143	21.4286	4.7619	2.38095	0	9.52381	0	0	8.33333	0	0	2.38095	22.619	0	1.19048	1.19048	1.19048	0	1.19048	0	0	2.38095	3.57143	Szecsenyi-Nagy et al. 2015 (83), Gamba et al. 2014 (1)
Europe, central	Germany	Germany_Early Neolithic	GER_EN	160	0	15	1.875	20	3.125	6.875	0	10.625	0	0	9.375	0	0.625	0	20.625	0.625	0	0.625	0	0	1.25	2.5	0.625	4.375	1.875	Haak et al. 2005 (23). Haak et al. 2010 (17), Brandt et al. 2013 (103), Haak et al. 2015 (10), Lazaridis et al. 20134 (1), Lee et al. 2013 (6)
Europe, central	Germany	Germany_Middle Neolithic	GER_MN	66	0	18.1818	9.09091	13.6364	3.0303	3.0303	0	10.6061	0	0	4.54545	0	0	0	13.6364	0	0	4.54545	0	0	3.0303	7.57576	1.51515	1.51515	6.06061	Brandt et al. 2013 (64), Haak et al. 2015 (2)
Europe, central	Germany	Germany_Late Neolithic	GER_LN	92	0	27.1739	4.34783	9.78261	0	1.08696	2.17391	6.52174	0	0	0	0	0	6.52174	7.6087	4.34783	2.17391	0	6.52174	0	9.78261	4.34783	0	4.34783	3.26087	Haak et al. 2008 (9), Lee et al. 2012 (5), Brandt et al. 2013 (65), Allentoft et al. 2015 (13)
Europe, central	Germany, Poland,Czeck Republik	Central Europe_Early Bronze Age	CEU_EBA	101	0	17.8218	2.9703	8.91089	2.9703	1.9802	11.8812	5.94059	0	0	0	0.990099	0	1.9802	6.93069	1.9802	5.94059	0	1.9802	1.9802	11.8812	1.9802	2.9703	3.9604	4.9505	Brandt et al. 2013 (94), Allentoft et al. 2015 (7)
Europe, west	France	France_Gurgy Site (Early-Middle Neolithic)	FRA_GUR	39	0	33.3333	0	17.9487	2.5641	2.5641	0	12.8205	0	0	7.69231	0	2.5641	0	0	0	0	0	0	5.12821	2.5641	5.12821	2.5641	0	5.12821	Rivollat et al. 2015 (39)
Europe, west	France	France_Treilles cultrue (Middle-Late Neolithic)	TRE	29	0	20.6897	0	6.89655	3.44828	6.89655	0	20.6897	0	0	0	0	0	0	6.89655	3.44828	0	0	0	0	3.44828	13.7931	0	0	13.7931	Lacan et al. 2011 (29)
Europe, southwest	Spain	Central Iberia_Neolithic	CI_Neo	62	0	12.9032	0	24.1935	3.22581	3.22581	0	8.06452	0	0	0	0	1.6129	0	11.2903	0	1.6129	1.6129	1.6129	0	0	19.3548	0	0	11.2903	Alt et al. 2015 (27), Haak et al. 2015 (5), this study (30)
Europe, southwest	Spain	Central Iberia_Chalcolithic all	CI_CHA	79	0	22.7848	0	25.3165	1.26582	0	0	13.9241	1.26582	0	0	0	0	0	8.86076	0	0	1.26582	0	0	5.06329	13.9241	0	0	6.32911	Gomez-Sanchez et al 2014 (19), this study (51), Günther et al 2015 (7), Mathieson et al. 2015 (2)
Europe, southwest	Spain	Northeast Iberia_Neolithic	NEI_Neo	25	0	12	0	32	4	0	0	8	0	12	4	0	0	0	16	0	0	4	0	0	0	4	0	0	4	Lacan et al. 2011b (7), Gamba et al. 2012 (7), Haak et al. 2015 (5), Olalde et al. 2015 (1), this study (5)
Europe, southwest	Spain	Northeast Iberia_Chalcolithic-Early Bronze Age	NEI_CHA_Eba	27	0	14.8148	0	29.6296	0	7.40741	0	14.8148	0	0	0	0	0	0	7.40741	0	0	3.7037	0	0	0	14.8148	0	0	7.40741	This study (27)
Europe, southwest	Spain	Southeast Iberia_(Neolithic, Chalcolithic)	SEI_Neo_CHA_EBA	46	0	32.6087	0	19.5652	8.69565	4.34783	0	15.2174	0	0	0	0	2.17391	0	2.17391	0	0	0	4.34783	0	0	8.69565	0	0	2.17391	This study (46)
Europe, southwest	Portugal, Spain	Southwest Iberia_Neolithic_Chalcolithic	SWI_Neo_CHA	42	0	16.6667	0	35.7143	2.38095	2.38095	0	14.2857	0	0	0	0	0	0	14.2857	0	0	0	4.7619	0	0	9.52381	0	0	0	This study (41), Olalde et al. 2015 (1)
Europe, east	Russia, Ukraina, Bulgaria	Yamnaya	YAM	42	2.38095	16.6667	0	9.52381	0	0	2.38095	4.7619	0	0	2.38095	0	4.7619	7.14286	9.52381	2.38095	2.38095	0	7.14286	0	19.0476	0	0	7.14286	2.38095	Wilde et al. 2014 (26), Haak et al. 2015 (10), Allentoft et al. 2015 (6)
Chronological groups
Continent	Country	Population	Abbr.	n	D	H	H5	K	V	HV	I	J	L	N	N1a	R	T	T1	T2	U	U2	U3	U4	U5	U5a	U5b	U8	W	X
Europe, southwest	Portugal, Spain	Early Neolithic Iberia	EN	27	0	22.2222	0	29.6296	3.7037	0	0	7.40741	0	7.40741	3.7037	0	0	0	14.8148	0	0	0	0	0	0	3.7037	0	0	7.40741	Gamba et al. 2012 (8), Lacan et al. 2011 (7), Olalde et al. 2015 (2), Haak et al. 2015 (5), This study (5)
Europe, southwest	Portugal, Spain	Middle and Late Neolithic Iberia	MLN	80	0	12.5	0	28.75	2.5	2.5	0	8.75	0	1.25	0	0	1.25	0	12.5	0	1.25	2.5	2.5	0	0	16.25	0	0	7.5	Gamba et al. 2012 (2), Alt et al. 2015 (26), Haak et al. 2015 (5), This study (47)
Europe, southwest	Portugal, Spain	Chalcolithic Iberia all data	CHA_all	156	0	21.7949	0	26.2821	3.20513	3.20513	0	14.7436	0.641026	0	0	0	0.641026	0	7.69231	0	0	1.28205	1.92308	0	2.5641	11.5385	0	0	4.48718	Gomez-Sanchez et al. 2014 (19), Mathieson et al. 2015 (2), Olalde et al. 2015 (7), This study (128)
Europe, southwest	Portugal, Spain	Early Chalcolithic Iberia	ECHA	71	0	18.3099	0	28.169	4.22535	4.22535	0	15.493	0	0	0	0	0	0	7.04225	0	0	1.40845	1.40845	2.8169	0	14.0845	0	0	2.8169	This study (71)
Europe, southwest	Portugal, Spain	Late Chalcolithic Iberia	LCHA	47	0	25.5319	0	25.5319	4.25532	4.25532	0	10.6383	2.12766	0	0	0	2.12766	0	4.25532	0	0	0	4.25532	0	2.12766	12.766	0	0	2.12766	This study (47)
Europe, southwest	Portugal, Spain	Early Bronze Age Iberia	EBA	37	0	18.9189	0	18.9189	5.40541	2.7027	0	27.027	0	0	0	0	0	0	2.7027	2.7027	0	0	0	0	2.7027	16.2162	0	0	2.7027	This study (28), Simon et al 2011 (8), Günther et al 2015 (1)
References:
	Alt et al. 2016	Alt, K.W. et al., 2016. A Community in Life and Death: The Late Neolithic Megalithic Tomb at Alto de Reinoso (Burgos, Spain). PloS one, 11(1), p.e0146176.
	Allentoft et al. 2015	Allentoft ME, Sikora M, Sjörgen KG, Rasmussen S, Rasmussen M et al. Population Genomics of Bronze Age Eurasia. Nature 522, 167–172 (11 June 2015) doi:10.1038/nature14507
	Bollongino et al. 2013	Bollongino R, Nehlich O, Richards MP, Orschiedt J, Thomas MG, et al. (2013) 2000 Years of Parallel Societies in Stone Age Central Europe. Science Vol. 342 no. 6157 pp. 479-481 [DOI:10.1126/science.1245049]
	Bramanti et al. 2009	Bramanti B, Thomas MG, Haak W, Unterlaender M, Jores P et al. (2009) Genetic discontinuity between local hunter-gatherers and central Europe's first farmers. Science. 2009; 326(5949):137-40.
	Brandt et al. 2013	Brandt G, Haak W, Adler CJ, Roth C, Szecsenyi-Nagy A, et al. (2013) Ancient DNA Reveals Key Stages in the Formation of Central European Mitochondrial Genetic Diversity. Science 342: 257–261. doi:10.1126/science.1241844
	Fu et al. 2013	Fu Q, Mittnik A, Johnson PLF, Bos K, Lari M, et al. (2013) A Revised Timescale for Human Evolution Based on Ancient Mitochondrial Genomes. Current biology : CB 23: 1–7. doi:10.1016/j.cub.2013.02.044
	Gamba et al. 2011	Concepci on de-la-Rua, Neskuts Izagirre, Santos Alonso, Montserrat Hervella: Ancient DNA in the Cantabrian fringe populations: A mtDNA study from Prehistory to Late Antiquity.Quaternary International 364 (2015) 306e311
	Gamba et al. 2012	Gamba C Fernández E Tirado M Deguilloux MF Pemonge MH Utrilla P Edo M Molist M Rasteiro R Chikhi L Arroyo-Pardo E. Ancient DNA from an Early Neolithic Iberian population supports a pioneer colonization by first farmers. Mol Ecol. 2012;21(1):45-56
	Gamba et al. 2014	Gamba, C., Jones, E.R., Teasdale, M.D., McLaughlin, R.L., Gonzalez-Fortes, G., Mattiangeli, V., Domboróczki, L., Kővári, I., Pap, I., Anders, A., Whittle, A., Dani, J., Raczky, P., Higham, T.F.G., Hofreiter, M., Bradley, D.G., Pinhasi, R., 2014. Genome flux and stasis in a five millennium transect of European prehistory. Nature Communications 5, 5257.
	Gomez-Sanchez et al. 2014	Gamba C Fernández E Tirado M Deguilloux MF Pemonge MH Utrilla P Edo M Molist M Rasteiro R Chikhi L Arroyo-Pardo E. Ancient DNA from an Early Neolithic Iberian population supports a pioneer colonization by first farmers. Mol Ecol. 2012;21(1):45-56
	Günther et al. 2015	Gómez-Sánchez D, Olalde I, Pierini F, Matas-Lalueza L, Gigli E, Lari M, Civit S, Lozano M, Vergès JM, Caramelli D, Ramírez O, Lalueza-Fox C. 2014. Mitochondrial DNA from El Mirador cave (Atapuerca, Spain) reveals the heterogeneity of Chalcolithic populations. PLoS One 9:e105105.
	Haak et al. 2005	Haak W Forster P Bramanti B Matsumura S Brandt G Tänzer M Villems R Renfrew C Gronenborn D Alt KW Burger J. Ancient DNA from the first European farmers in 7500-year-old Neolithic sites. Science. 2005; 310(5750):1016-8.
	Haak et al. 2008	Haak W Brandt G de Jong HN Meyer C Ganslmeier R Heyd V Hawkesworth C Pike AW Meller H Alt KW. Ancient DNA Strontium isotopes and osteological analyses shed light on social and kinship organization of the Later Stone Age. Proc Natl Acad Sci U S A. 2008; 105(47):18226-31.
	Haak et al. 2010	Haak W Balanovsky O Sanchez JJ Koshel S Zaporozhchenko V Adler CJ Der Sarkissian CS Brandt G Schwarz C Nicklisch N Dresely V Fritsch B Balanovska E Villems R Meller H Alt KW Cooper A; Members of the Genographic Consortium. Ancient DNA from European early neolithic farmers reveals their near eastern affinities. PLoS Biol. 2010; 8(11):e1000536.
	Haak et al. 2015	Haak W, Lazaridis I, Patterson N, et al. Massive migration from the steppe was a source for Indo-European languages in Europe. Nature. 522, 207–211 (2015). doi:10.1038/nature14317.
	Lacan et al. 2011a	Lacan M Keyser C Ricaut FX Brucato N Duranthon F Guilaine J Crubézy E Ludes B. Ancient DNA reveals male diffusion through the Neolithic Mediterranean route. Proc Natl Acad Sci U S A. 2011; 108(24):9788-91
	Lacan et al. 2011b	Lacan M Keyser C Ricaut FX Brucato N Tarrús J Bosch A Guilaine J Crubézy E Ludes B. Ancient DNA suggests the leading role played by men in the Neolithic dissemination. Proc Natl Acad Sci U S A. 2011; 108(45):18255-9.
	Lazaridis et al. 2014	Lazaridis I, Patterson N, Mittnik A, et al. Ancient human genomes suggest three ancestral populations for present-day Europeans. Nature. 2014;513(7518):409-413. doi:10.1038/nature13673.
	Lee et al. 2012	Lee EJ Makarewicz C Renneberg R Harder M Krause-Kyora B Müller S Ostritz S Fehren-Schmitz L Schreiber S Müller J von Wurmb-Schwark N Nebel A Nebel A. Emerging genetic patterns of the european neolithic: Perspectives from a late neolithic bell beaker burial site in Germany. Am J Phys Anthropol. 2012; doi: 10.1002/ajpa.22074.
	Lee et al. 2013	Lee EJ Krause-Kyora B Rinne C Schütt R Harder M et al. (2013) Ancient DNA insights from the Middle Neolithic in Germany. Archaeol Anthropol Sci. doi:DOI 10.1007/s12520-013-0173-0.
	Mathieson et al. 2015	Mathieson I, Lazaridis I, Rohland N, Mallick S, Patterson N, Roodenberg SA, David Reich et al. Genome-wide patterns of selection in 230 ancient Eurasians. Nature, 10.1038/nature16152 EISSN: 1476-4687 ISSN: 0028-0836
	Olalde et al. 2015	Olalde, I. et al., 2015b. A Common Genetic Origin for Early Farmers from Mediterranean Cardial and Central European LBK Cultures. Molecular biology and evolution, 32(12), pp.3132–3142.
	Posth et al. 2016	Posth, C. et al., 2016. Pleistocene Mitochondrial Genomes Suggest a Single Major Dispersal of Non-Africans and a Late Glacial Population Turnover in Europe. Current Biology, 26(6), pp.827–33.
	Rivollat et al. 2015	Rivollat M, Mendisco F, Pemonge M-H, Safi A, Saint-Marc D, Brémond A, et al. (2015) When the Waves of European Neolithization Met: First Paleogenetic Evidence from Early Farmers in the Southern Paris Basin. PLoS ONE 10(4): e0125521. doi:10.1371/journal.pone.0125521
	Szécsényi-Nagy et al. 2015	Szécsényi-Nagy A, Brandt G, Haak W, et al. Tracing the genetic origin of Europe ’ s first farmers reveals insights into their social organization. Proc R Soc B. 2015;282:20150339. doi:http://dx.doi.org/10.1098/rspb.2015.0339.
	Wilde et al. 2014	Sandra Wilde Adrian Timpson Karola Kirsanow Elke Kaiser Manfred Kayser Martina Unterländer Nina Hollfelder Inna D. Potekhina Wolfram Schier Mark G. Thomas and Joachim Burger Direct evidence for positive selection of skin hair and eye pigmentation in Europeans during the last 5000 y PNAS 2014 ; published ahead of print March 10 2014 doi:10.1073/pnas.1316513111

## Sheet: 7. Fisher's test
Table S7. Fisher's exact test p values
significant p values are highlighted in green
With PCA studied groups in Iberia
Continent	Country	Population	Abbr.	n	SEI_NEO_CHA_EBA	CI_NEO	CI_CHA	NEI_Neo	NEI_CHA_EBA	SWI_NEO_CHA	References
Europe, southwest	Spain	Southeast Iberia_(Neolithic, Chalcolithic, Early Bronze Age)	SEI_NEO_CHA_EBA	46	*	0.0276	0.0393	0.0198	0.2018	0.1512	this study (46)
Europe, southwest	Spain	Central Iberia_Neolithic	CI_NEO	62	0.0276	*	0.2264	0.1764	0.9654	0.1943	Alt et al. 2015 (27), Haak et al. 2015 (5), this study (30)
Europe, southwest	Spain	Central Iberia_Chalcolithic	CI_CHA	79	0.0393	0.2264	*	0.0385	0.5761	0.2108	Gomez-Sanchez et al 2014 (19), this study (51), Günther et al 2015 (7), Mathieson et al. 2015 (2)
Europe, southwest	Spain	Northeast Iberia_Neolithic	NEI_Neo	25	0.0198	0.1764	0.0385	*	0.4484	0.2659	Lacan et al. 2011 (7), Gamba et al. 2012 (7), Haak et al. 2015 (5), Olalde et al. 2015 (1), this study (5)
Europe, southwest	Spain	Northeast Iberia_Chalcolithic-Early Bronze Age	NEI_CHA_EBA	27	0.2018	0.9654	0.5761	0.4484	*	0.3746	this study (27)
Europe, southwest	Portugal, Spain	Southwest Iberia_Chalcolithic	SWI_Neo_CHA	42	0.1512	0.1943	0.2108	0.2659	0.3746	*	This study (41), Olalde et al. 2015 (1)
Neolithic regional groups
Continent	Country	Population	Abbr.	n	NEI_NEO	SEI_NEO	CI_NEO
Europe, southwest	Spain	Northeast Iberia_Neolithic	NEI_NEO	25	*	0.7115	0.1764	Lacan et al. 2011 (7), Gamba et al. 2012 (7), Haak et al. 2015 (5), Olalde et al. 2015 (1), this study (5)
Europe, southwest	Spain	Southeast Iberia_Neolithic	SEI_NEO	8	0.7115	*	0.7658	this study (8)
Europe, southwest	Spain	Central Iberia_Neolithic	CI_NEO	62	0.1764	0.7658	*	Alt et al. 2015 (27), Haak et al. 2015 (5), this study (30)
Chalcolithic regional groups
Continent	Country	Population	Abbr.	n	SEI_CHA	CI_CHA	NEI_CHA	SWI_CHA
Europe, southwest	Spain	Southeast Iberia_Chalcolithic	SEI_CHA	26	*	0.0249	0.1041	0.3187	this study (26)
Europe, southwest	Spain	Central Iberia_Chalcolithic	CI_CHA	79	0.0249	*	0.06439	0.5225	Gomez-Sanchez et al 2014 (19), this study (51), Günther et al 2015 (7), Mathieson et al. 2015 (2)
Europe, southwest	Portugal, Spain	Southwest Iberia_Chalcolithic	NEI_CHA	18	0.1041	0.06439	*	0.2644	this study (18)
Europe, southwest	Portugal, Spain	Southwest Iberia_Chalcolithic	SWI_CHA	31	0.3187	0.5225	0.2644	*	this study (31)
Chronological groups
Continent	Country	Population	Abbr.	n	EN	MLN	CHAall	ECHA	LCHA	EBA
Europe, southwest	Portugal, Spain	Early Neolithic Iberia	EN	27	*	0.5473	0.2325	0.2866	0.5084	0.07859	Gamba et al. 2012 (8), Lacan et al. 2011 (7), Olalde et al. 2015 (2), Haak et al. 2015 (5), This study (3)
Europe, southwest	Portugal, Spain	Middle and Late Neolithic Iberia	MLN	80	0.5473	*	0.4265	0.592	0.4202	0.131	Gamba et al. 2012 (2), Alt et al. 2015 (26), Haak et al. 2015 (5), This study (47)
Europe, southwest	Portugal, Spain	Chalcolithic Iberia all data	CHAall	156	0.2325	0.4265	*	*	*	0.7067	Gomez-Sanchez et al. 2014 (19), Mathieson et al. 2015 (2), Olalde et al. 2015 (7), This study (128)
Europe, southwest	Portugal, Spain	Early Chalcolithic Iberia	ECHA	71	0.2866	0.592	*	*	0.9779	0.9553	This study (71)
Europe, southwest	Portugal, Spain	Late Chalcolithic Iberia	LCHA	47	0.5084	0.4202	*	0.9779	*	0.8405	This study (47)
Europe, southwest	Portugal, Spain	Early Bronze Age Iberia	EBA	37	0.07859	0.131	0.7067	0.9553	0.8405	*	This study (28), Simon et al 2011 (8), Günther et al 2015 (1)
References:
	Alt et al. 2016	Alt, K.W. et al., 2016. A Community in Life and Death: The Late Neolithic Megalithic Tomb at Alto de Reinoso (Burgos, Spain). PloS one, 11(1), p.e0146176.
	Fu et al. 2013	Fu Q, Mittnik A, Johnson PLF, Bos K, Lari M, et al. (2013) A Revised Timescale for Human Evolution Based on Ancient Mitochondrial Genomes. Current biology : CB 23: 1–7. doi:10.1016/j.cub.2013.02.044
	Gamba et al. 2012	Gamba C Fernández E Tirado M Deguilloux MF Pemonge MH Utrilla P Edo M Molist M Rasteiro R Chikhi L Arroyo-Pardo E. Ancient DNA from an Early Neolithic Iberian population supports a pioneer colonization by first farmers. Mol Ecol. 2012;21(1):45-56
	Gomez-Sanchez et al. 2014	Gamba C Fernández E Tirado M Deguilloux MF Pemonge MH Utrilla P Edo M Molist M Rasteiro R Chikhi L Arroyo-Pardo E. Ancient DNA from an Early Neolithic Iberian population supports a pioneer colonization by first farmers. Mol Ecol. 2012;21(1):45-56
	Günther et al. 2015	Gómez-Sánchez D, Olalde I, Pierini F, Matas-Lalueza L, Gigli E, Lari M, Civit S, Lozano M, Vergès JM, Caramelli D, Ramírez O, Lalueza-Fox C. 2014. Mitochondrial DNA from El Mirador cave (Atapuerca, Spain) reveals the heterogeneity of Chalcolithic populations. PLoS One 9:e105105.
	Haak et al. 2015	Haak W, Lazaridis I, Patterson N, et al. Massive migration from the steppe was a source for Indo-European languages in Europe. Nature. 522, 207–211 (2015). doi:10.1038/nature14317.
	Lacan et al. 2011	Lacan M Keyser C Ricaut FX Brucato N Tarrús J Bosch A Guilaine J Crubézy E Ludes B. Ancient DNA suggests the leading role played by men in the Neolithic dissemination. Proc Natl Acad Sci U S A. 2011; 108(45):18255-9.
	Mathieson et al. 2015	Mathieson I, Lazaridis I, Rohland N, Mallick S, Patterson N, Roodenberg SA, David Reich et al. Genome-wide patterns of selection in 230 ancient Eurasians. Nature, 10.1038/nature16152 EISSN: 1476-4687 ISSN: 0028-0836
	Olalde et al. 2015	Olalde, I. et al., 2015b. A Common Genetic Origin for Early Farmers from Mediterranean Cardial and Central European LBK Cultures. Molecular biology and evolution, 32(12), pp.3132–3142.

## Sheet: 8. TPC
Table S8. Test of population continuity. Effective population sizes Ne=1000, 10000 were tested, calculating with the terminal dates of the chronological periods.
	Region	Chronology	Abbr.	n sample	n tested haplogroup	Time difference in years:	Time difference in generations:	Tested Ne	combined p values
	Central Europe	hunter-gatherers	HG_HOL	35	13	1000	40	1000	7.791989e-07
	Whole Iberia	Early Neolithic	EN	27				10000	7.791989e-07
	Central Europe	hunter-gatherers	HG_HOL	35	17	2500	100	1000	1.498229e-06
	Whole Iberia	Middle and Late Neolithic	MLN	80				10000	7.791989e-07
	Whole Iberia	Early Neolithic	EN	27	19	1500	60	1000	0.3721911
	Whole Iberia	Middle and Late Neolithic	MLN	80				10000	0.3385233
	Whole Iberia	Middle and Late Neolithic	MLN	80	18	400	16	1000	0.8529606
	Whole Iberia	Early Chalcolithic	ECHA	52				10000	0.8026477
	Whole Iberia	Middle and Late Neolithic	MLN	80	19	1000	40	1000	0.65426
	Whole Iberia	Chalcolithic	CHAall	156				10000	0.6649582
	Whole Iberia	Early Chalcolithic	ECHA	52	12	600	24	1000	0.5444313
	Whole Iberia	Late Chalcolithic	LCHA	49				10000	0.5578368
	Whole Iberia	Early Chalcolithic and Chalcolithic	ECHA	52	12	1600	64	1000	0.4534344
	Whole Iberia	Late Chalcolitic and Early Bronze Age	LCHA_EBA	86				10000	0.3484566
	Whole Iberia	Early Chalcolithic	LCHA	49	12	1000	40	1000	0.9766139
	Whole Iberia	Late Chalcolitic and Early Bronze Age	EBA	37				10000	0.9573521
	Central Iberia	Neolithic	CI_NEO	62	14	1000	40	1000	0.614322
	Central Iberia	Chalcolithic	CI_CHA	79				10000	0.6032883
	Central Europe	hunter-gatherer	HG_HOL	35	10	1000	40	1000	7.791989e-07
	Northeast Iberia	Neolithic	NEI_Neo	25				10000	7.791989e-07
	Northeast Iberia	Middle and Late Neolithic	NEI_Neo	25	12	1500	60	1000	0.9038338
	Northeast Iberia	Chalcolithic_Bronze Age	NEI_CHA_EBA	27				10000	0.7835043
	Spain	Southeast Iberia_Chalcolithic	SEI_CHA	23	10	700	28	1000	0.8403612
	Spain	Southeast Iberia_Early Bronze Age	SEI_EBA	17				10000	0.7097576

## Sheet: 9. summary statistics
Table S9. Summary statistics		Calculations in DNASP and Arlequin software were based on np 16048-16410 mtDNA sequences
	Hunter-gatherers and Iberian regional groups
		HG_PLEI	HG_HOL	SEI_Neo_CHA_EBA	CI_Neo	CI_CHA	NEI_Neo	NEI_CHA_EBA	SWI_Neo_CHA
	Sample size	29	35	35	60	68	25	21	17
	Number of variable sites	12	20	21	36	40	20	21	13
	Average number of nucleotide differences	2.27586	3.12941	2.95798	4.48757	4.32529	3.89333	4.22857	3.55882
	Tajima's D	-0.83878	-1.20403	-1.42928	-1.37941	-1.57586	-0.95770	-1.03971	-0.28236
	Tajima's D p-value	0.21400	0.11700	0.07200	0.05800	0.03400	0.17330	0.13300	0.43180
	number of haplotypes	13	19	20	29	37	15	12	8
	Hd (haplotype diversity)	0.879	0.931	0.931	0.953	0.954	0.933	0.924	0.838
	Iberian chronological groups
		Sample size	n haplotype	haplotype diversity (Hd)	nucleotide diversity per site (Pi)	Average number of nucleotide differences (k)	Tajima's D	Tajima's D p-value	References:
	EN	27	15	0.926	0.01259	3.58689	-0.96379	0.171	Gamba et al. 2012 (8), Lacan et al. 2011 (7), Olalde et al. 2015 (2), Haak et al. 2015 (5), this study (5)
	MLN	74	33	0.933	0.01304	3.83377	-1.42137	0.05830	Gamba et al. 2012 (2), Alt et al. 2015 (26), Haak et al. 2015 (5), this study (41)
	CHA	118	49	0.944	0.01230	3.98464	-1.55902	0.03200	Gomez-Sanchez et al. 2014 (19), Mathieson et al. 2015 (2), Olalde et al. 2015 (7), this study (90)
	EBA	16	10	0.917	0.01289	4.55	-0.82259	0.21300	Günther et al. 2015 (1), this study (15)

## Sheet: 10. SHA
Table S10. Shared haplotype analyses and ancestral shared haplotypes.
	number of haplotpye matches		Regional and/or chronological groups from Western Eurasia																			Shared lineages between the Iberian chronological groups							Ancestral shared haplotypes with the Iberian chronological groups
	abbreviations	n	HG_PLEI	HG_HOL	CB_EN	GER_EN	GER_MN	GER_LN	CEU_EBA	FRA_GUR	NEI_Neo	NEI_CHA_EBA	SWI_Neo_CHA	CI_Neo	CI_CHA	SEI_All	YAM						n	HG_HOL	EN	MLN	CHA	EBA		n	HG_HOL	EN	MLN	CHA	EBA
Hunter-gatherers from the Pleistocene	HG_PLEI	29	29	11	0	2	0	6	10	0	0	0	1	3	2	1	0					HG_HOL	35	35	0	5	6	0	HG_HOL	35	35	0	0	0	0
Hunter-gatherers from the Holocene	HG_HOL	35	16	35	1	4	2	7	17	1	0	1	0	4	2	3	4					EN	27	0	27	37	63	9	EN	27	0	27	0	0	0
Carpathian-Basin_Early Neolithic	CB_EN	83	0	2	83	109	33	37	29	13	14	15	14	28	33	22	14					MLN	74	11	18	74	62	8	MLN	74	5	32	37	0	0
Germany_Early Neolithic	GER_EN	160	7	16	54	160	41	39	31	15	14	18	14	35	43	23	10					CHAall	118	12	18	49	118	13	CHA	118	6	53	17	42	0
Germany_Middle Neolithic	GER_MN	66	0	7	38	83	66	34	25	13	12	13	12	29	30	22	7					EBA	16	0	9	23	51	16	EBA	16	0	9	3	1	3
Germany_Late Neolithic	GER_LN	92	5	16	30	65	27	92	41	13	7	8	8	20	27	19	22
Germany_Early Bronze Age	CEU_EBA	101	10	14	41	77	30	47	101	6	14	11	14	27	25	17	22
France_Gurgy Site (Early-Middle Neoltihic)	FRA_GUR	39	0	2	21	51	15	23	13	39	7	7	7	15	23	17	4
Northeast Iberia_ Neolithic	NEI_Neo	25	0	0	37	74	26	21	15	13	25	12	14	26	30	19	9
Northeast Iberia_Chalcolithic-Early Bronze Age	NEI_CHA_EBA	21	0	2	29	67	19	23	8	13	10	21	13	23	27	17	4
Southwest Iberia_Neolithic_Chalcolithic	SWI_Neo_CHA	17	1	0	32	65	19	21	10	12	11	11	17	22	29	16	4
Central Iberia_Neolithic	CI_Neo	60	5	5	36	77	29	30	20	13	14	16	14	60	41	22	8
Central Iberia_Chalcolithic all	CI_CHA	67	7	7	40	82	24	34	18	14	12	13	14	33	67	24	5
Southeast Iberia_(Neolithic, Chalcolithic, Early Bronze Age)	SEI_All	35	3	8	29	66	21	32	19	14	10	13	13	27	33	35	6
Yamnaya	YAM	42	0	3	20	39	11	33	26	10	6	4	3	12	17	12	42
	percentage of haplotpye matches
			HG_PLEI	HG_HOL	CB_EN	GER_EN	GER_MN	GER_LN	CEU_EBA	FRA_GUR	NEI_Neo	NEI_CHA_EBA	SWI_Neo_CHA	CI_Neo	CI_CHA	SEI_All	YAM							HG_HOL	EN	MLN	CHA	EBA			HG_HOL	EN	MLN	CHA	EBA
	abbreviations	n	29	35	83	160	66	92	101	39	25	21	17	60	67	35	42							35	27	74	118	16		n	35	27	74	118	16
Hunter-gatherers from the Pleistocene	HG_PLEI		100.00	31.43	0.00	1.25	0.00	6.52	9.90	0.00	0.00	0.00	5.88	5.00	2.99	2.86	0.00					HG_HOL	35	100	0	6.75675675675676	5.08474576271187	0	HG_HOL	35	100	0	0	0	0
Hunter-gatherers from the Holocene	HG_HOL		55.17	100.00	1.20	2.50	3.03	7.61	16.83	2.56	0.00	4.76	0.00	6.67	2.99	8.57	9.52					EN	27	0	100	50	53.3898	28.125	EN	27	0	100	0	0	0
Carpathian-Basin_Early Neolithic	CB_EN		0.00	5.71	100.00	68.13	50.00	40.22	28.71	33.33	56.00	71.43	82.35	46.67	49.25	62.86	33.33					MLN	74	31.4285714285714	66.6666666666667	100	52.5423728813559	25	MLN	74	6.75675675675676	43.2432432432432	50	0	0
Germany_Early Neolithic	GER_EN		24.14	45.71	65.06	100.00	62.12	42.39	30.69	38.46	56.00	85.71	82.35	58.33	64.18	65.71	23.81					CHA	118	34.2857142857143	66.6666666666667	66.2162162162162	100	40.625	CHA	118	5.08474576271187	44.9152542372881	14.4067796610169	35.5932203389831	0
Germany_Middle Neolithic	GER_MN		0.00	20.00	45.78	51.88	100.00	36.96	24.75	33.33	48.00	61.90	70.59	48.33	44.78	62.86	16.67					EBA	16	0	33.3333333333333	31.0810810810811	43.2203389830509	100	EBA	16	0	56.25	18.75	2017-06-25	18.75
Germany_Late Neolithic	GER_LN		17.24	45.71	36.14	40.63	40.91	100.00	40.59	33.33	28.00	38.10	47.06	33.33	40.30	54.29	52.38
Germany_Early Bronze Age	CEU_EBA		34.48	40.00	49.40	48.13	45.45	51.09	100.00	15.38	56.00	52.38	82.35	45.00	37.31	48.57	52.38
France_Gurgy Site (Early-Middle Neoltihic)	FRA_GUR		0.00	5.71	25.30	31.88	22.73	25.00	12.87	100.00	28.00	33.33	41.18	25.00	34.33	48.57	9.52
Northeast Iberia_ Neolithic	NEI_Neo		0.00	0.00	44.58	46.25	39.39	22.83	14.85	33.33	100.00	57.14	82.35	43.33	44.78	54.29	21.43
Northeast Iberia_Chalcolithic-Early Bronze Age	NEI_CHA_EBA		0.00	5.71	34.94	41.88	28.79	25.00	7.92	33.33	40.00	100.00	76.47	38.33	40.30	48.57	9.52
Southwest Iberia_Neolithic_Chalcolithic	SWI_Neo_CHA		3.45	0.00	38.55	40.63	28.79	22.83	9.90	30.77	44.00	52.38	100.00	36.67	43.28	45.71	9.52
Central Iberia_Neolithic	CI_Neo		17.24	14.29	43.37	48.13	43.94	32.61	19.80	33.33	56.00	76.19	82.35	100.00	61.19	62.86	19.05
Central Iberia_Chalcolithic all	CI_CHA		24.14	20.00	48.19	51.25	36.36	36.96	17.82	35.90	48.00	61.90	82.35	55.00	100.00	68.57	11.90
Southeast Iberia_(Neolithic, Chalcolithic, Early Bronze Age)	SEI_All		10.34	22.86	34.94	41.25	31.82	34.78	18.81	35.90	40.00	61.90	76.47	45.00	49.25	100.00	14.29
Yamnaya	YAM		0.00	8.57	24.10	24.38	16.67	35.87	25.74	25.64	24.00	19.05	17.65	20.00	25.37	34.29	100.00

[truncated: 6 more sheets: 11. Fst-MDS, 12. AMOVA, 13. GDM, 14. haplotypes of coworkers, 15. published samples, 16. PCR-NGS comparison]
